# Supplementary material for: Nucleotide-level Convolutional Neural Networks for Pre-miRNA Classification
Source: Sci Rep. 2019 Jan 24;9:628. doi: 10.1038/s41598-018-36946-4 (PMC6346112; doi:10.1038/s41598-018-36946-4)
Supplement: Supplementary file 1 — Dataset 1 [file 41598_2018_36946_MOESM1_ESM.csv]

hsa-let-7a-1	UGGGAUGAGGUAGUAGGUUGUAUAGUUUUAGGGUCACACCCACCACUGGGAGAUAACUAUACAAUCUACUGUCUUUCCUA	FALSE
hsa-let-7a-2	AGGUUGAGGUAGUAGGUUGUAUAGUUUAGAAUUACAUCAAGGGAGAUAACUGUACAGCCUCCUAGCUUUCCU	FALSE
hsa-let-7a-3	GGGUGAGGUAGUAGGUUGUAUAGUUUGGGGCUCUGCCCUGCUAUGGGAUAACUAUACAAUCUACUGUCUUUCCU	FALSE
hsa-let-7b	CGGGGUGAGGUAGUAGGUUGUGUGGUUUCAGGGCAGUGAUGUUGCCCCUCGGAAGAUAACUAUACAACCUACUGCCUUCCCUG	FALSE
hsa-let-7c	GCAUCCGGGUUGAGGUAGUAGGUUGUAUGGUUUAGAGUUACACCCUGGGAGUUAACUGUACAACCUUCUAGCUUUCCUUGGAGC	FALSE
hsa-let-7d	CCUAGGAAGAGGUAGUAGGUUGCAUAGUUUUAGGGCAGGGAUUUUGCCCACAAGGAGGUAACUAUACGACCUGCUGCCUUUCUUAGG	FALSE
hsa-let-7e	CCCGGGCUGAGGUAGGAGGUUGUAUAGUUGAGGAGGACACCCAAGGAGAUCACUAUACGGCCUCCUAGCUUUCCCCAGG	FALSE
hsa-let-7f-1	UCAGAGUGAGGUAGUAGAUUGUAUAGUUGUGGGGUAGUGAUUUUACCCUGUUCAGGAGAUAACUAUACAAUCUAUUGCCUUCCCUGA	FALSE
hsa-let-7f-2	UGUGGGAUGAGGUAGUAGAUUGUAUAGUUUUAGGGUCAUACCCCAUCUUGGAGAUAACUAUACAGUCUACUGUCUUUCCCACG	FALSE
hsa-mir-15a	CCUUGGAGUAAAGUAGCAGCACAUAAUGGUUUGUGGAUUUUGAAAAGGUGCAGGCCAUAUUGUGCUGCCUCAAAAAUACAAGG	FALSE
hsa-mir-16-1	GUCAGCAGUGCCUUAGCAGCACGUAAAUAUUGGCGUUAAGAUUCUAAAAUUAUCUCCAGUAUUAACUGUGCUGCUGAAGUAAGGUUGAC	FALSE
hsa-mir-17	GUCAGAAUAAUGUCAAAGUGCUUACAGUGCAGGUAGUGAUAUGUGCAUCUACUGCAGUGAAGGCACUUGUAGCAUUAUGGUGAC	FALSE
hsa-mir-18a	UGUUCUAAGGUGCAUCUAGUGCAGAUAGUGAAGUAGAUUAGCAUCUACUGCCCUAAGUGCUCCUUCUGGCA	FALSE
hsa-mir-19a	GCAGUCCUCUGUUAGUUUUGCAUAGUUGCACUACAAGAAGAAUGUAGUUGUGCAAAUCUAUGCAAAACUGAUGGUGGCCUGC	FALSE
hsa-mir-19b-1	CACUGUUCUAUGGUUAGUUUUGCAGGUUUGCAUCCAGCUGUGUGAUAUUCUGCUGUGCAAAUCCAUGCAAAACUGACUGUGGUAGUG	FALSE
hsa-mir-19b-2	ACAUUGCUACUUACAAUUAGUUUUGCAGGUUUGCAUUUCAGCGUAUAUAUGUAUAUGUGGCUGUGCAAAUCCAUGCAAAACUGAUUGUGAUAAUGU	FALSE
hsa-mir-20a	GUAGCACUAAAGUGCUUAUAGUGCAGGUAGUGUUUAGUUAUCUACUGCAUUAUGAGCACUUAAAGUACUGC	FALSE
hsa-mir-21	UGUCGGGUAGCUUAUCAGACUGAUGUUGACUGUUGAAUCUCAUGGCAACACCAGUCGAUGGGCUGUCUGACA	FALSE
hsa-mir-22	GGCUGAGCCGCAGUAGUUCUUCAGUGGCAAGCUUUAUGUCCUGACCCAGCUAAAGCUGCCAGUUGAAGAACUGUUGCCCUCUGCC	FALSE
hsa-mir-23a	GGCCGGCUGGGGUUCCUGGGGAUGGGAUUUGCUUCCUGUCACAAAUCACAUUGCCAGGGAUUUCCAACCGACC	FALSE
hsa-mir-24-1	CUCCGGUGCCUACUGAGCUGAUAUCAGUUCUCAUUUUACACACUGGCUCAGUUCAGCAGGAACAGGAG	FALSE
hsa-mir-24-2	CUCUGCCUCCCGUGCCUACUGAGCUGAAACACAGUUGGUUUGUGUACACUGGCUCAGUUCAGCAGGAACAGGG	FALSE
hsa-mir-25	GGCCAGUGUUGAGAGGCGGAGACUUGGGCAAUUGCUGGACGCUGCCCUGGGCAUUGCACUUGUCUCGGUCUGACAGUGCCGGCC	FALSE
hsa-mir-26a-1	GUGGCCUCGUUCAAGUAAUCCAGGAUAGGCUGUGCAGGUCCCAAUGGGCCUAUUCUUGGUUACUUGCACGGGGACGC	FALSE
hsa-mir-26b	CCGGGACCCAGUUCAAGUAAUUCAGGAUAGGUUGUGUGCUGUCCAGCCUGUUCUCCAUUACUUGGCUCGGGGACCGG	FALSE
hsa-mir-27a	CUGAGGAGCAGGGCUUAGCUGCUUGUGAGCAGGGUCCACACCAAGUCGUGUUCACAGUGGCUAAGUUCCGCCCCCCAG	FALSE
hsa-mir-28	GGUCCUUGCCCUCAAGGAGCUCACAGUCUAUUGAGUUACCUUUCUGACUUUCCCACUAGAUUGUGAGCUCCUGGAGGGCAGGCACU	FALSE
hsa-mir-29a	AUGACUGAUUUCUUUUGGUGUUCAGAGUCAAUAUAAUUUUCUAGCACCAUCUGAAAUCGGUUAU	FALSE
hsa-mir-30a	GCGACUGUAAACAUCCUCGACUGGAAGCUGUGAAGCCACAGAUGGGCUUUCAGUCGGAUGUUUGCAGCUGC	FALSE
hsa-mir-31	GGAGAGGAGGCAAGAUGCUGGCAUAGCUGUUGAACUGGGAACCUGCUAUGCCAACAUAUUGCCAUCUUUCC	FALSE
hsa-mir-32	GGAGAUAUUGCACAUUACUAAGUUGCAUGUUGUCACGGCCUCAAUGCAAUUUAGUGUGUGUGAUAUUUUC	FALSE
hsa-mir-33a	CUGUGGUGCAUUGUAGUUGCAUUGCAUGUUCUGGUGGUACCCAUGCAAUGUUUCCACAGUGCAUCACAG	FALSE
hsa-mir-92a-1	CUUUCUACACAGGUUGGGAUCGGUUGCAAUGCUGUGUUUCUGUAUGGUAUUGCACUUGUCCCGGCCUGUUGAGUUUGG	FALSE
hsa-mir-92a-2	UCAUCCCUGGGUGGGGAUUUGUUGCAUUACUUGUGUUCUAUAUAAAGUAUUGCACUUGUCCCGGCCUGUGGAAGA	FALSE
hsa-mir-93	CUGGGGGCUCCAAAGUGCUGUUCGUGCAGGUAGUGUGAUUACCCAACCUACUGCUGAGCUAGCACUUCCCGAGCCCCCGG	FALSE
hsa-mir-95	AACACAGUGGGCACUCAAUAAAUGUCUGUUGAAUUGAAAUGCGUUACAUUCAACGGGUAUUUAUUGAGCACCCACUCUGUG	FALSE
hsa-mir-96	UGGCCGAUUUUGGCACUAGCACAUUUUUGCUUGUGUCUCUCCGCUCUGAGCAAUCAUGUGCAGUGCCAAUAUGGGAAA	FALSE
hsa-mir-98	AGGAUUCUGCUCAUGCCAGGGUGAGGUAGUAAGUUGUAUUGUUGUGGGGUAGGGAUAUUAGGCCCCAAUUAGAAGAUAACUAUACAACUUACUACUUUCCCUGGUGUGUGGCAUAUUCA	FALSE
hsa-mir-99a	CCCAUUGGCAUAAACCCGUAGAUCCGAUCUUGUGGUGAAGUGGACCGCACAAGCUCGCUUCUAUGGGUCUGUGUCAGUGUG	FALSE
hsa-mir-100	CCUGUUGCCACAAACCCGUAGAUCCGAACUUGUGGUAUUAGUCCGCACAAGCUUGUAUCUAUAGGUAUGUGUCUGUUAGG	FALSE
hsa-mir-101-1	UGCCCUGGCUCAGUUAUCACAGUGCUGAUGCUGUCUAUUCUAAAGGUACAGUACUGUGAUAACUGAAGGAUGGCA	FALSE
hsa-mir-29b-1	CUUCAGGAAGCUGGUUUCAUAUGGUGGUUUAGAUUUAAAUAGUGAUUGUCUAGCACCAUUUGAAAUCAGUGUUCUUGGGGG	FALSE
hsa-mir-29b-2	CUUCUGGAAGCUGGUUUCACAUGGUGGCUUAGAUUUUUCCAUCUUUGUAUCUAGCACCAUUUGAAAUCAGUGUUUUAGGAG	FALSE
hsa-mir-103a-2	UUGUGCUUUCAGCUUCUUUACAGUGCUGCCUUGUAGCAUUCAGGUCAAGCAGCAUUGUACAGGGCUAUGAAAGAACCA	FALSE
hsa-mir-105-1	UGUGCAUCGUGGUCAAAUGCUCAGACUCCUGUGGUGGCUGCUCAUGCACCACGGAUGUUUGAGCAUGUGCUACGGUGUCUA	FALSE
hsa-mir-105-2	UGUGCAUCGUGGUCAAAUGCUCAGACUCCUGUGGUGGCUGCUUAUGCACCACGGAUGUUUGAGCAUGUGCUAUGGUGUCUA	FALSE
hsa-mir-106a	CCUUGGCCAUGUAAAAGUGCUUACAGUGCAGGUAGCUUUUUGAGAUCUACUGCAAUGUAAGCACUUCUUACAUUACCAUGG	FALSE
hsa-mir-16-2	GUUCCACUCUAGCAGCACGUAAAUAUUGGCGUAGUGAAAUAUAUAUUAAACACCAAUAUUACUGUGCUGCUUUAGUGUGAC	FALSE
hsa-mir-192	GCCGAGACCGAGUGCACAGGGCUCUGACCUAUGAAUUGACAGCCAGUGCUCUCGUCUCCCCUCUGGCUGCCAAUUCCAUAGGUCACAGGUAUGUUCGCCUCAAUGCCAGC	FALSE
hsa-mir-197	GGCUGUGCCGGGUAGAGAGGGCAGUGGGAGGUAAGAGCUCUUCACCCUUCACCACCUUCUCCACCCAGCAUGGCC	FALSE
hsa-mir-199a-1	GCCAACCCAGUGUUCAGACUACCUGUUCAGGAGGCUCUCAAUGUGUACAGUAGUCUGCACAUUGGUUAGGC	FALSE
hsa-mir-208a	UGACGGGCGAGCUUUUGGCCCGGGUUAUACCUGAUGCUCACGUAUAAGACGAGCAAAAAGCUUGUUGGUCA	FALSE
hsa-mir-129-1	GGAUCUUUUUGCGGUCUGGGCUUGCUGUUCCUCUCAACAGUAGUCAGGAAGCCCUUACCCCAAAAAGUAUCU	FALSE
hsa-mir-148a	GAGGCAAAGUUCUGAGACACUCCGACUCUGAGUAUGAUAGAAGUCAGUGCACUACAGAACUUUGUCUC	FALSE
hsa-mir-30c-2	AGAUACUGUAAACAUCCUACACUCUCAGCUGUGGAAAGUAAGAAAGCUGGGAGAAGGCUGUUUACUCUUUCU	FALSE
hsa-mir-30d	GUUGUUGUAAACAUCCCCGACUGGAAGCUGUAAGACACAGCUAAGCUUUCAGUCAGAUGUUUGCUGCUAC	FALSE
hsa-mir-139	GUGUAUUCUACAGUGCACGUGUCUCCAGUGUGGCUCGGAGGCUGGAGACGCGGCCCUGUUGGAGUAAC	FALSE
hsa-mir-7-1	UUGGAUGUUGGCCUAGUUCUGUGUGGAAGACUAGUGAUUUUGUUGUUUUUAGAUAACUAAAUCGACAACAAAUCACAGUCUGCCAUAUGGCACAGGCCAUGCCUCUACAG	FALSE
hsa-mir-7-2	CUGGAUACAGAGUGGACCGGCUGGCCCCAUCUGGAAGACUAGUGAUUUUGUUGUUGUCUUACUGCGCUCAACAACAAAUCCCAGUCUACCUAAUGGUGCCAGCCAUCGCA	FALSE
hsa-mir-10a	GAUCUGUCUGUCUUCUGUAUAUACCCUGUAGAUCCGAAUUUGUGUAAGGAAUUUUGUGGUCACAAAUUCGUAUCUAGGGGAAUAUGUAGUUGACAUAAACACUCCGCUCU	FALSE
hsa-mir-10b	CCAGAGGUUGUAACGUUGUCUAUAUAUACCCUGUAGAACCGAAUUUGUGUGGUAUCCGUAUAGUCACAGAUUCGAUUCUAGGGGAAUAUAUGGUCGAUGCAAAAACUUCA	FALSE
hsa-mir-34a	GGCCAGCUGUGAGUGUUUCUUUGGCAGUGUCUUAGCUGGUUGUUGUGAGCAAUAGUAAGGAAGCAAUCAGCAAGUAUACUGCCCUAGAAGUGCUGCACGUUGUGGGGCCC	FALSE
hsa-mir-181a-2	AGAAGGGCUAUCAGGCCAGCCUUCAGAGGACUCCAAGGAACAUUCAACGCUGUCGGUGAGUUUGGGAUUUGAAAAAACCACUGACCGUUGACUGUACCUUGGGGUCCUUA	FALSE
hsa-mir-181b-1	CCUGUGCAGAGAUUAUUUUUUAAAAGGUCACAAUCAACAUUCAUUGCUGUCGGUGGGUUGAACUGUGUGGACAAGCUCACUGAACAAUGAAUGCAACUGUGGCCCCGCUU	FALSE
hsa-mir-181c	CGGAAAAUUUGCCAAGGGUUUGGGGGAACAUUCAACCUGUCGGUGAGUUUGGGCAGCUCAGGCAAACCAUCGACCGUUGAGUGGACCCUGAGGCCUGGAAUUGCCAUCCU	FALSE
hsa-mir-182	GAGCUGCUUGCCUCCCCCCGUUUUUGGCAAUGGUAGAACUCACACUGGUGAGGUAACAGGAUCCGGUGGUUCUAGACUUGCCAACUAUGGGGCGAGGACUCAGCCGGCAC	FALSE
hsa-mir-183	CCGCAGAGUGUGACUCCUGUUCUGUGUAUGGCACUGGUAGAAUUCACUGUGAACAGUCUCAGUCAGUGAAUUACCGAAGGGCCAUAAACAGAGCAGAGACAGAUCCACGA	FALSE
hsa-mir-187	GGUCGGGCUCACCAUGACACAGUGUGAGACCUCGGGCUACAACACAGGACCCGGGCGCUGCUCUGACCCCUCGUGUCUUGUGUUGCAGCCGGAGGGACGCAGGUCCGCA	FALSE
hsa-mir-196a-2	UGCUCGCUCAGCUGAUCUGUGGCUUAGGUAGUUUCAUGUUGUUGGGAUUGAGUUUUGAACUCGGCAACAAGAAACUGCCUGAGUUACAUCAGUCGGUUUUCGUCGAGGGC	FALSE
hsa-mir-199a-2	AGGAAGCUUCUGGAGAUCCUGCUCCGUCGCCCCAGUGUUCAGACUACCUGUUCAGGACAAUGCCGUUGUACAGUAGUCUGCACAUUGGUUAGACUGGGCAAGGGAGAGCA	FALSE
hsa-mir-199b	CCAGAGGACACCUCCACUCCGUCUACCCAGUGUUUAGACUAUCUGUUCAGGACUCCCAAAUUGUACAGUAGUCUGCACAUUGGUUAGGCUGGGCUGGGUUAGACCCUCGG	FALSE
hsa-mir-203a	GUGUUGGGGACUCGCGCGCUGGGUCCAGUGGUUCUUAACAGUUCAACAGUUCUGUAGCGCAAUUGUGAAAUGUUUAGGACCACUAGACCCGGCGGGCGCGGCGACAGCGA	FALSE
hsa-mir-204	GGCUACAGUCUUUCUUCAUGUGACUCGUGGACUUCCCUUUGUCAUCCUAUGCCUGAGAAUAUAUGAAGGAGGCUGGGAAGGCAAAGGGACGUUCAAUUGUCAUCACUGGC	FALSE
hsa-mir-205	AAAGAUCCUCAGACAAUCCAUGUGCUUCUCUUGUCCUUCAUUCCACCGGAGUCUGUCUCAUACCCAACCAGAUUUCAGUGGAGUGAAGUUCAGGAGGCAUGGAGCUGACA	FALSE
hsa-mir-210	ACCCGGCAGUGCCUCCAGGCGCAGGGCAGCCCCUGCCCACCGCACACUGCGCUGCCCCAGACCCACUGUGCGUGUGACAGCGGCUGAUCUGUGCCUGGGCAGCGCGACCC	FALSE
hsa-mir-211	UCACCUGGCCAUGUGACUUGUGGGCUUCCCUUUGUCAUCCUUCGCCUAGGGCUCUGAGCAGGGCAGGGACAGCAAAGGGGUGCUCAGUUGUCACUUCCCACAGCACGGAG	FALSE
hsa-mir-212	CGGGGCACCCCGCCCGGACAGCGCGCCGGCACCUUGGCUCUAGACUGCUUACUGCCCGGGCCGCCCUCAGUAACAGUCUCCAGUCACGGCCACCGACGCCUGGCCCCGCC	FALSE
hsa-mir-181a-1	UGAGUUUUGAGGUUGCUUCAGUGAACAUUCAACGCUGUCGGUGAGUUUGGAAUUAAAAUCAAAACCAUCGACCGUUGAUUGUACCCUAUGGCUAACCAUCAUCUACUCCA	FALSE
hsa-mir-214	GGCCUGGCUGGACAGAGUUGUCAUGUGUCUGCCUGUCUACACUUGCUGUGCAGAACAUCCGCUCACCUGUACAGCAGGCACAGACAGGCAGUCACAUGACAACCCAGCCU	FALSE
hsa-mir-215	AUCAUUCAGAAAUGGUAUACAGGAAAAUGACCUAUGAAUUGACAGACAAUAUAGCUGAGUUUGUCUGUCAUUUCUUUAGGCCAAUAUUCUGUAUGACUGUGCUACUUCAA	FALSE
hsa-mir-216a	GAUGGCUGUGAGUUGGCUUAAUCUCAGCUGGCAACUGUGAGAUGUUCAUACAAUCCCUCACAGUGGUCUCUGGGAUUAUGCUAAACAGAGCAAUUUCCUAGCCCUCACGA	FALSE
hsa-mir-218-1	GUGAUAAUGUAGCGAGAUUUUCUGUUGUGCUUGAUCUAACCAUGUGGUUGCGAGGUAUGAGUAAAACAUGGUUCCGUCAAGCACCAUGGAACGUCACGCAGCUUUCUACA	FALSE
hsa-mir-218-2	GACCAGUCGCUGCGGGGCUUUCCUUUGUGCUUGAUCUAACCAUGUGGUGGAACGAUGGAAACGGAACAUGGUUCUGUCAAGCACCGCGGAAAGCACCGUGCUCUCCUGCA	FALSE
hsa-mir-219a-1	CCGCCCCGGGCCGCGGCUCCUGAUUGUCCAAACGCAAUUCUCGAGUCUAUGGCUCCGGCCGAGAGUUGAGUCUGGACGUCCCGAGCCGCCGCCCCCAAACCUCGAGCGGG	FALSE
hsa-mir-221	UGAACAUCCAGGUCUGGGGCAUGAACCUGGCAUACAAUGUAGAUUUCUGUGUUCGUUAGGCAACAGCUACAUUGUCUGCUGGGUUUCAGGCUACCUGGAAACAUGUUCUC	FALSE
hsa-mir-222	GCUGCUGGAAGGUGUAGGUACCCUCAAUGGCUCAGUAGCCAGUGUAGAUCCUGUCUUUCGUAAUCAGCAGCUACAUCUGGCUACUGGGUCUCUGAUGGCAUCUUCUAGCU	FALSE
hsa-mir-223	CCUGGCCUCCUGCAGUGCCACGCUCCGUGUAUUUGACAAGCUGAGUUGGACACUCCAUGUGGUAGAGUGUCAGUUUGUCAAAUACCCCAAGUGCGGCACAUGCUUACCAG	FALSE
hsa-mir-224	GGGCUUUCAAGUCACUAGUGGUUCCGUUUAGUAGAUGAUUGUGCAUUGUUUCAAAAUGGUGCCCUAGUGACUACAAAGCCC	FALSE
hsa-mir-200b	CCAGCUCGGGCAGCCGUGGCCAUCUUACUGGGCAGCAUUGGAUGGAGUCAGGUCUCUAAUACUGCCUGGUAAUGAUGACGGCGGAGCCCUGCACG	FALSE
hsa-let-7g	AGGCUGAGGUAGUAGUUUGUACAGUUUGAGGGUCUAUGAUACCACCCGGUACAGGAGAUAACUGUACAGGCCACUGCCUUGCCA	FALSE
hsa-let-7i	CUGGCUGAGGUAGUAGUUUGUGCUGUUGGUCGGGUUGUGACAUUGCCCGCUGUGGAGAUAACUGCGCAAGCUACUGCCUUGCUA	FALSE
hsa-mir-15b	UUGAGGCCUUAAAGUACUGUAGCAGCACAUCAUGGUUUACAUGCUACAGUCAAGAUGCGAAUCAUUAUUUGCUGCUCUAGAAAUUUAAGGAAAUUCAU	FALSE
hsa-mir-23b	CUCAGGUGCUCUGGCUGCUUGGGUUCCUGGCAUGCUGAUUUGUGACUUAAGAUUAAAAUCACAUUGCCAGGGAUUACCACGCAACCACGACCUUGGC	FALSE
hsa-mir-27b	ACCUCUCUAACAAGGUGCAGAGCUUAGCUGAUUGGUGAACAGUGAUUGGUUUCCGCUUUGUUCACAGUGGCUAAGUUCUGCACCUGAAGAGAAGGUG	FALSE
hsa-mir-30b	ACCAAGUUUCAGUUCAUGUAAACAUCCUACACUCAGCUGUAAUACAUGGAUUGGCUGGGAGGUGGAUGUUUACUUCAGCUGACUUGGA	FALSE
hsa-mir-122	CCUUAGCAGAGCUGUGGAGUGUGACAAUGGUGUUUGUGUCUAAACUAUCAAACGCCAUUAUCACACUAAAUAGCUACUGCUAGGC	FALSE
hsa-mir-124-1	AGGCCUCUCUCUCCGUGUUCACAGCGGACCUUGAUUUAAAUGUCCAUACAAUUAAGGCACGCGGUGAAUGCCAAGAAUGGGGCUG	FALSE
hsa-mir-124-2	AUCAAGAUUAGAGGCUCUGCUCUCCGUGUUCACAGCGGACCUUGAUUUAAUGUCAUACAAUUAAGGCACGCGGUGAAUGCCAAGAGCGGAGCCUACGGCUGCACUUGAA	FALSE
hsa-mir-124-3	UGAGGGCCCCUCUGCGUGUUCACAGCGGACCUUGAUUUAAUGUCUAUACAAUUAAGGCACGCGGUGAAUGCCAAGAGAGGCGCCUCC	FALSE
hsa-mir-125b-1	UGCGCUCCUCUCAGUCCCUGAGACCCUAACUUGUGAUGUUUACCGUUUAAAUCCACGGGUUAGGCUCUUGGGAGCUGCGAGUCGUGCU	FALSE
hsa-mir-128-1	UGAGCUGUUGGAUUCGGGGCCGUAGCACUGUCUGAGAGGUUUACAUUUCUCACAGUGAACCGGUCUCUUUUUCAGCUGCUUC	FALSE
hsa-mir-130a	UGCUGCUGGCCAGAGCUCUUUUCACAUUGUGCUACUGUCUGCACCUGUCACUAGCAGUGCAAUGUUAAAAGGGCAUUGGCCGUGUAGUG	FALSE
hsa-mir-132	CCGCCCCCGCGUCUCCAGGGCAACCGUGGCUUUCGAUUGUUACUGUGGGAACUGGAGGUAACAGUCUACAGCCAUGGUCGCCCCGCAGCACGCCCACGCGC	FALSE
hsa-mir-133a-1	ACAAUGCUUUGCUAGAGCUGGUAAAAUGGAACCAAAUCGCCUCUUCAAUGGAUUUGGUCCCCUUCAACCAGCUGUAGCUAUGCAUUGA	FALSE
hsa-mir-133a-2	GGGAGCCAAAUGCUUUGCUAGAGCUGGUAAAAUGGAACCAAAUCGACUGUCCAAUGGAUUUGGUCCCCUUCAACCAGCUGUAGCUGUGCAUUGAUGGCGCCG	FALSE
hsa-mir-135a-1	AGGCCUCGCUGUUCUCUAUGGCUUUUUAUUCCUAUGUGAUUCUACUGCUCACUCAUAUAGGGAUUGGAGCCGUGGCGCACGGCGGGGACA	FALSE
hsa-mir-138-2	CGUUGCUGCAGCUGGUGUUGUGAAUCAGGCCGACGAGCAGCGCAUCCUCUUACCCGGCUAUUUCACGACACCAGGGUUGCAUCA	FALSE
hsa-mir-140	UGUGUCUCUCUCUGUGUCCUGCCAGUGGUUUUACCCUAUGGUAGGUUACGUCAUGCUGUUCUACCACAGGGUAGAACCACGGACAGGAUACCGGGGCACC	FALSE
hsa-mir-141	CGGCCGGCCCUGGGUCCAUCUUCCAGUACAGUGUUGGAUGGUCUAAUUGUGAAGCUCCUAACACUGUCUGGUAAAGAUGGCUCCCGGGUGGGUUC	FALSE
hsa-mir-142	GACAGUGCAGUCACCCAUAAAGUAGAAAGCACUACUAACAGCACUGGAGGGUGUAGUGUUUCCUACUUUAUGGAUGAGUGUACUGUG	FALSE
hsa-mir-143	GCGCAGCGCCCUGUCUCCCAGCCUGAGGUGCAGUGCUGCAUCUCUGGUCAGUUGGGAGUCUGAGAUGAAGCACUGUAGCUCAGGAAGAGAGAAGUUGUUCUGCAGC	FALSE
hsa-mir-144	UGGGGCCCUGGCUGGGAUAUCAUCAUAUACUGUAAGUUUGCGAUGAGACACUACAGUAUAGAUGAUGUACUAGUCCGGGCACCCCC	FALSE
hsa-mir-145	CACCUUGUCCUCACGGUCCAGUUUUCCCAGGAAUCCCUUAGAUGCUAAGAUGGGGAUUCCUGGAAAUACUGUUCUUGAGGUCAUGGUU	FALSE
hsa-mir-152	UGUCCCCCCCGGCCCAGGUUCUGUGAUACACUCCGACUCGGGCUCUGGAGCAGUCAGUGCAUGACAGAACUUGGGCCCGGAAGGACC	FALSE
hsa-mir-153-2	AGCGGUGGCCAGUGUCAUUUUUGUGAUGUUGCAGCUAGUAAUAUGAGCCCAGUUGCAUAGUCACAAAAGUGAUCAUUGGAAACUGUG	FALSE
hsa-mir-191	CGGCUGGACAGCGGGCAACGGAAUCCCAAAAGCAGCUGUUGUCUCCAGAGCAUUCCAGCUGCGCUUGGAUUUCGUCCCCUGCUCUCCUGCCU	FALSE
hsa-mir-9-1	CGGGGUUGGUUGUUAUCUUUGGUUAUCUAGCUGUAUGAGUGGUGUGGAGUCUUCAUAAAGCUAGAUAACCGAAAGUAAAAAUAACCCCA	FALSE
hsa-mir-9-2	GGAAGCGAGUUGUUAUCUUUGGUUAUCUAGCUGUAUGAGUGUAUUGGUCUUCAUAAAGCUAGAUAACCGAAAGUAAAAACUCCUUCA	FALSE
hsa-mir-9-3	GGAGGCCCGUUUCUCUCUUUGGUUAUCUAGCUGUAUGAGUGCCACAGAGCCGUCAUAAAGCUAGAUAACCGAAAGUAGAAAUGAUUCUCA	FALSE
hsa-mir-125a	UGCCAGUCUCUAGGUCCCUGAGACCCUUUAACCUGUGAGGACAUCCAGGGUCACAGGUGAGGUUCUUGGGAGCCUGGCGUCUGGCC	FALSE
hsa-mir-125b-2	ACCAGACUUUUCCUAGUCCCUGAGACCCUAACUUGUGAGGUAUUUUAGUAACAUCACAAGUCAGGCUCUUGGGACCUAGGCGGAGGGGA	FALSE
hsa-mir-126	CGCUGGCGACGGGACAUUAUUACUUUUGGUACGCGCUGUGACACUUCAAACUCGUACCGUGAGUAAUAAUGCGCCGUCCACGGCA	FALSE
hsa-mir-127	UGUGAUCACUGUCUCCAGCCUGCUGAAGCUCAGAGGGCUCUGAUUCAGAAAGAUCAUCGGAUCCGUCUGAGCUUGGCUGGUCGGAAGUCUCAUCAUC	FALSE
hsa-mir-129-2	UGCCCUUCGCGAAUCUUUUUGCGGUCUGGGCUUGCUGUACAUAACUCAAUAGCCGGAAGCCCUUACCCCAAAAAGCAUUUGCGGAGGGCG	FALSE
hsa-mir-134	CAGGGUGUGUGACUGGUUGACCAGAGGGGCAUGCACUGUGUUCACCCUGUGGGCCACCUAGUCACCAACCCUC	FALSE
hsa-mir-136	UGAGCCCUCGGAGGACUCCAUUUGUUUUGAUGAUGGAUUCUUAUGCUCCAUCAUCGUCUCAAAUGAGUCUUCAGAGGGUUCU	FALSE
hsa-mir-138-1	CCCUGGCAUGGUGUGGUGGGGCAGCUGGUGUUGUGAAUCAGGCCGUUGCCAAUCAGAGAACGGCUACUUCACAACACCAGGGCCACACCACACUACAGG	FALSE
hsa-mir-146a	CCGAUGUGUAUCCUCAGCUUUGAGAACUGAAUUCCAUGGGUUGUGUCAGUGUCAGACCUCUGAAAUUCAGUUCUUCAGCUGGGAUAUCUCUGUCAUCGU	FALSE
hsa-mir-149	GCCGGCGCCCGAGCUCUGGCUCCGUGUCUUCACUCCCGUGCUUGUCCGAGGAGGGAGGGAGGGACGGGGGCUGUGCUGGGGCAGCUGGA	FALSE
hsa-mir-150	CUCCCCAUGGCCCUGUCUCCCAACCCUUGUACCAGUGCUGGGCUCAGACCCUGGUACAGGCCUGGGGGACAGGGACCUGGGGAC	FALSE
hsa-mir-154	GUGGUACUUGAAGAUAGGUUAUCCGUGUUGCCUUCGCUUUAUUUGUGACGAAUCAUACACGGUUGACCUAUUUUUCAGUACCAA	FALSE
hsa-mir-185	AGGGGGCGAGGGAUUGGAGAGAAAGGCAGUUCCUGAUGGUCCCCUCCCCAGGGGCUGGCUUUCCUCUGGUCCUUCCCUCCCA	FALSE
hsa-mir-186	UGCUUGUAACUUUCCAAAGAAUUCUCCUUUUGGGCUUUCUGGUUUUAUUUUAAGCCCAAAGGUGAAUUUUUUGGGAAGUUUGAGCU	FALSE
hsa-mir-188	UGCUCCCUCUCUCACAUCCCUUGCAUGGUGGAGGGUGAGCUUUCUGAAAACCCCUCCCACAUGCAGGGUUUGCAGGAUGGCGAGCC	FALSE
hsa-mir-190a	UGCAGGCCUCUGUGUGAUAUGUUUGAUAUAUUAGGUUGUUAUUUAAUCCAACUAUAUAUCAAACAUAUUCCUACAGUGUCUUGCC	FALSE
hsa-mir-193a	CGAGGAUGGGAGCUGAGGGCUGGGUCUUUGCGGGCGAGAUGAGGGUGUCGGAUCAACUGGCCUACAAAGUCCCAGUUCUCGGCCCCCG	FALSE
hsa-mir-195	AGCUUCCCUGGCUCUAGCAGCACAGAAAUAUUGGCACAGGGAAGCGAGUCUGCCAAUAUUGGCUGUGCUGCUCCAGGCAGGGUGGUG	FALSE
hsa-mir-200c	CCCUCGUCUUACCCAGCAGUGUUUGGGUGCGGUUGGGAGUCUCUAAUACUGCCGGGUAAUGAUGGAGG	FALSE
hsa-mir-1-1	UGGGAAACAUACUUCUUUAUAUGCCCAUAUGGACCUGCUAAGCUAUGGAAUGUAAAGAAGUAUGUAUCUCA	FALSE
hsa-mir-155	CUGUUAAUGCUAAUCGUGAUAGGGGUUUUUGCCUCCAACUGACUCCUACAUAUUAGCAUUAACAG	FALSE
hsa-mir-181b-2	CUGAUGGCUGCACUCAACAUUCAUUGCUGUCGGUGGGUUUGAGUCUGAAUCAACUCACUGAUCAAUGAAUGCAAACUGCGGACCAAACA	FALSE
hsa-mir-128-2	UGUGCAGUGGGAAGGGGGGCCGAUACACUGUACGAGAGUGAGUAGCAGGUCUCACAGUGAACCGGUCUCUUUCCCUACUGUGUC	FALSE
hsa-mir-194-2	UGGUUCCCGCCCCCUGUAACAGCAACUCCAUGUGGAAGUGCCCACUGGUUCCAGUGGGGCUGCUGUUAUCUGGGGCGAGGGCCAG	FALSE
hsa-mir-106b	CCUGCCGGGGCUAAAGUGCUGACAGUGCAGAUAGUGGUCCUCUCCGUGCUACCGCACUGUGGGUACUUGCUGCUCCAGCAGG	FALSE
hsa-mir-29c	AUCUCUUACACAGGCUGACCGAUUUCUCCUGGUGUUCAGAGUCUGUUUUUGUCUAGCACCAUUUGAAAUCGGUUAUGAUGUAGGGGGA	FALSE
hsa-mir-30c-1	ACCAUGCUGUAGUGUGUGUAAACAUCCUACACUCUCAGCUGUGAGCUCAAGGUGGCUGGGAGAGGGUUGUUUACUCCUUCUGCCAUGGA	FALSE
hsa-mir-200a	CCGGGCCCCUGUGAGCAUCUUACCGGACAGUGCUGGAUUUCCCAGCUUGACUCUAACACUGUCUGGUAACGAUGUUCAAAGGUGACCCGC	FALSE
hsa-mir-302a	CCACCACUUAAACGUGGAUGUACUUGCUUUGAAACUAAAGAAGUAAGUGCUUCCAUGUUUUGGUGAUGG	FALSE
hsa-mir-219a-2	ACUCAGGGGCUUCGCCACUGAUUGUCCAAACGCAAUUCUUGUACGAGUCUGCGGCCAACCGAGAAUUGUGGCUGGACAUCUGUGGCUGAGCUCCGGG	FALSE
hsa-mir-34b	GUGCUCGGUUUGUAGGCAGUGUCAUUAGCUGAUUGUACUGUGGUGGUUACAAUCACUAACUCCACUGCCAUCAAAACAAGGCAC	FALSE
hsa-mir-34c	AGUCUAGUUACUAGGCAGUGUAGUUAGCUGAUUGCUAAUAGUACCAAUCACUAACCACACGGCCAGGUAAAAAGAUU	FALSE
hsa-mir-299	AAGAAAUGGUUUACCGUCCCACAUACAUUUUGAAUAUGUAUGUGGGAUGGUAAACCGCUUCUU	FALSE
hsa-mir-301a	ACUGCUAACGAAUGCUCUGACUUUAUUGCACUACUGUACUUUACAGCUAGCAGUGCAAUAGUAUUGUCAAAGCAUCUGAAAGCAGG	FALSE
hsa-mir-99b	GGCACCCACCCGUAGAACCGACCUUGCGGGGCCUUCGCCGCACACAAGCUCGUGUCUGUGGGUCCGUGUC	FALSE
hsa-mir-296	AGGACCCUUCCAGAGGGCCCCCCCUCAAUCCUGUUGUGCCUAAUUCAGAGGGUUGGGUGGAGGCUCUCCUGAAGGGCUCU	FALSE
hsa-mir-130b	GGCCUGCCCGACACUCUUUCCCUGUUGCACUACUAUAGGCCGCUGGGAAGCAGUGCAAUGAUGAAAGGGCAUCGGUCAGGUC	FALSE
hsa-mir-30e	GGGCAGUCUUUGCUACUGUAAACAUCCUUGACUGGAAGCUGUAAGGUGUUCAGAGGAGCUUUCAGUCGGAUGUUUACAGCGGCAGGCUGCCA	FALSE
hsa-mir-26a-2	GGCUGUGGCUGGAUUCAAGUAAUCCAGGAUAGGCUGUUUCCAUCUGUGAGGCCUAUUCUUGAUUACUUGUUUCUGGAGGCAGCU	FALSE
hsa-mir-361	GGAGCUUAUCAGAAUCUCCAGGGGUACUUUAUAAUUUCAAAAAGUCCCCCAGGUGUGAUUCUGAUUUGCUUC	FALSE
hsa-mir-362	CUUGAAUCCUUGGAACCUAGGUGUGAGUGCUAUUUCAGUGCAACACACCUAUUCAAGGAUUCAAA	FALSE
hsa-mir-363	UGUUGUCGGGUGGAUCACGAUGCAAUUUUGAUGAGUAUCAUAGGAGAAAAAUUGCACGGUAUCCAUCUGUAAACC	FALSE
hsa-mir-365a	ACCGCAGGGAAAAUGAGGGACUUUUGGGGGCAGAUGUGUUUCCAUUCCACUAUCAUAAUGCCCCUAAAAAUCCUUAUUGCUCUUGCA	FALSE
hsa-mir-365b	AGAGUGUUCAAGGACAGCAAGAAAAAUGAGGGACUUUCAGGGGCAGCUGUGUUUUCUGACUCAGUCAUAAUGCCCCUAAAAAUCCUUAUUGUUCUUGCAGUGUGCAUCGGG	FALSE
hsa-mir-302b	GCUCCCUUCAACUUUAACAUGGAAGUGCUUUCUGUGACUUUAAAAGUAAGUGCUUCCAUGUUUUAGUAGGAGU	FALSE
hsa-mir-302c	CCUUUGCUUUAACAUGGGGGUACCUGCUGUGUGAAACAAAAGUAAGUGCUUCCAUGUUUCAGUGGAGG	FALSE
hsa-mir-302d	CCUCUACUUUAACAUGGAGGCACUUGCUGUGACAUGACAAAAAUAAGUGCUUCCAUGUUUGAGUGUGG	FALSE
hsa-mir-367	CCAUUACUGUUGCUAAUAUGCAACUCUGUUGAAUAUAAAUUGGAAUUGCACUUUAGCAAUGGUGAUGG	FALSE
hsa-mir-376c	AAAAGGUGGAUAUUCCUUCUAUGUUUAUGUUAUUUAUGGUUAAACAUAGAGGAAAUUCCACGUUUU	FALSE
hsa-mir-369	UUGAAGGGAGAUCGACCGUGUUAUAUUCGCUUUAUUGACUUCGAAUAAUACAUGGUUGAUCUUUUCUCAG	FALSE
hsa-mir-370	AGACAGAGAAGCCAGGUCACGUCUCUGCAGUUACACAGCUCACGAGUGCCUGCUGGGGUGGAACCUGGUCUGUCU	FALSE
hsa-mir-371a	GUGGCACUCAAACUGUGGGGGCACUUUCUGCUCUCUGGUGAAAGUGCCGCCAUCUUUUGAGUGUUAC	FALSE
hsa-mir-372	GUGGGCCUCAAAUGUGGAGCACUAUUCUGAUGUCCAAGUGGAAAGUGCUGCGACAUUUGAGCGUCAC	FALSE
hsa-mir-373	GGGAUACUCAAAAUGGGGGCGCUUUCCUUUUUGUCUGUACUGGGAAGUGCUUCGAUUUUGGGGUGUCCC	FALSE
hsa-mir-374a	UACAUCGGCCAUUAUAAUACAACCUGAUAAGUGUUAUAGCACUUAUCAGAUUGUAUUGUAAUUGUCUGUGUA	FALSE
hsa-mir-376a-1	UAAAAGGUAGAUUCUCCUUCUAUGAGUACAUUAUUUAUGAUUAAUCAUAGAGGAAAAUCCACGUUUUC	FALSE
hsa-mir-377	UUGAGCAGAGGUUGCCCUUGGUGAAUUCGCUUUAUUUAUGUUGAAUCACACAAAGGCAACUUUUGUUUG	FALSE
hsa-mir-378a	AGGGCUCCUGACUCCAGGUCCUGUGUGUUACCUAGAAAUAGCACUGGACUUGGAGUCAGAAGGCCU	FALSE
hsa-mir-379	AGAGAUGGUAGACUAUGGAACGUAGGCGUUAUGAUUUCUGACCUAUGUAACAUGGUCCACUAACUCU	FALSE
hsa-mir-380	AAGAUGGUUGACCAUAGAACAUGCGCUAUCUCUGUGUCGUAUGUAAUAUGGUCCACAUCUU	FALSE
hsa-mir-381	UACUUAAAGCGAGGUUGCCCUUUGUAUAUUCGGUUUAUUGACAUGGAAUAUACAAGGGCAAGCUCUCUGUGAGUA	FALSE
hsa-mir-382	UACUUGAAGAGAAGUUGUUCGUGGUGGAUUCGCUUUACUUAUGACGAAUCAUUCACGGACAACACUUUUUUCAGUA	FALSE
hsa-mir-383	CUCCUCAGAUCAGAAGGUGAUUGUGGCUUUGGGUGGAUAUUAAUCAGCCACAGCACUGCCUGGUCAGAAAGAG	FALSE
hsa-mir-340	UUGUACCUGGUGUGAUUAUAAAGCAAUGAGACUGAUUGUCAUAUGUCGUUUGUGGGAUCCGUCUCAGUUACUUUAUAGCCAUACCUGGUAUCUUA	FALSE
hsa-mir-330	CUUUGGCGAUCACUGCCUCUCUGGGCCUGUGUCUUAGGCUCUGCAAGAUCAACCGAGCAAAGCACACGGCCUGCAGAGAGGCAGCGCUCUGCCC	FALSE
hsa-mir-328	UGGAGUGGGGGGGCAGGAGGGGCUCAGGGAGAAAGUGCAUACAGCCCCUGGCCCUCUCUGCCCUUCCGUCCCCUG	FALSE
hsa-mir-342	GAAACUGGGCUCAAGGUGAGGGGUGCUAUCUGUGAUUGAGGGACAUGGUUAAUGGAAUUGUCUCACACAGAAAUCGCACCCGUCACCUUGGCCUACUUA	FALSE
hsa-mir-337	GUAGUCAGUAGUUGGGGGGUGGGAACGGCUUCAUACAGGAGUUGAUGCACAGUUAUCCAGCUCCUAUAUGAUGCCUUUCUUCAUCCCCUUCAA	FALSE
hsa-mir-323a	UUGGUACUUGGAGAGAGGUGGUCCGUGGCGCGUUCGCUUUAUUUAUGGCGCACAUUACACGGUCGACCUCUUUGCAGUAUCUAAUC	FALSE
hsa-mir-151a	UUUCCUGCCCUCGAGGAGCUCACAGUCUAGUAUGUCUCAUCCCCUACUAGACUGAAGCUCCUUGAGGACAGGGAUGGUCAUACUCACCUC	FALSE
hsa-mir-135b	CACUCUGCUGUGGCCUAUGGCUUUUCAUUCCUAUGUGAUUGCUGUCCCAAACUCAUGUAGGGCUAAAAGCCAUGGGCUACAGUGAGGGGCGAGCUCC	FALSE
hsa-mir-148b	CAAGCACGAUUAGCAUUUGAGGUGAAGUUCUGUUAUACACUCAGGCUGUGGCUCUCUGAAAGUCAGUGCAUCACAGAACUUUGUCUCGAAAGCUUUCUA	FALSE
hsa-mir-331	GAGUUUGGUUUUGUUUGGGUUUGUUCUAGGUAUGGUCCCAGGGAUCCCAGAUCAAACCAGGCCCCUGGGCCUAUCCUAGAACCAACCUAAGCUC	FALSE
hsa-mir-324	CUGACUAUGCCUCCCCGCAUCCCCUAGGGCAUUGGUGUAAAGCUGGAGACCCACUGCCCCAGGUGCUGCUGGGGGUUGUAGUC	FALSE
hsa-mir-338	UCUCCAACAAUAUCCUGGUGCUGAGUGAUGACUCAGGCGACUCCAGCAUCAGUGAUUUUGUUGAAGA	FALSE
hsa-mir-339	CGGGGCGGCCGCUCUCCCUGUCCUCCAGGAGCUCACGUGUGCCUGCCUGUGAGCGCCUCGACGACAGAGCCGGCGCCUGCCCCAGUGUCUGCGC	FALSE
hsa-mir-335	UGUUUUGAGCGGGGGUCAAGAGCAAUAACGAAAAAUGUUUGUCAUAAACCGUUUUUCAUUAUUGCUCCUGACCUCCUCUCAUUUGCUAUAUUCA	FALSE
hsa-mir-345	ACCCAAACCCUAGGUCUGCUGACUCCUAGUCCAGGGCUCGUGAUGGCUGGUGGGCCCUGAACGAGGGGUCUGGAGGCCUGGGUUUGAAUAUCGACAGC	FALSE
hsa-mir-196b	ACUGGUCGGUGAUUUAGGUAGUUUCCUGUUGUUGGGAUCCACCUUUCUCUCGACAGCACGACACUGCCUUCAUUACUUCAGUUG	FALSE
hsa-mir-423	AUAAAGGAAGUUAGGCUGAGGGGCAGAGAGCGAGACUUUUCUAUUUUCCAAAAGCUCGGUCUGAGGCCCCUCAGUCUUGCUUCCUAACCCGCGC	FALSE
hsa-mir-424	CGAGGGGAUACAGCAGCAAUUCAUGUUUUGAAGUGUUCUAAAUGGUUCAAAACGUGAGGCGCUGCUAUACCCCCUCGUGGGGAAGGUAGAAGGUGGGG	FALSE
hsa-mir-425	GAAAGCGCUUUGGAAUGACACGAUCACUCCCGUUGAGUGGGCACCCGAGAAGCCAUCGGGAAUGUCGUGUCCGCCCAGUGCUCUUUC	FALSE
hsa-mir-18b	UGUGUUAAGGUGCAUCUAGUGCAGUUAGUGAAGCAGCUUAGAAUCUACUGCCCUAAAUGCCCCUUCUGGCA	FALSE
hsa-mir-20b	AGUACCAAAGUGCUCAUAGUGCAGGUAGUUUUGGCAUGACUCUACUGUAGUAUGGGCACUUCCAGUACU	FALSE
hsa-mir-450a-1	AAACGAUACUAAACUGUUUUUGCGAUGUGUUCCUAAUAUGCACUAUAAAUAUAUUGGGAACAUUUUGCAUGUAUAGUUUUGUAUCAAUAUA	FALSE
hsa-mir-431	UCCUGCUUGUCCUGCGAGGUGUCUUGCAGGCCGUCAUGCAGGCCACACUGACGGUAACGUUGCAGGUCGUCUUGCAGGGCUUCUCGCAAGACGACAUCCUCAUCACCAACGACG	FALSE
hsa-mir-433	CCGGGGAGAAGUACGGUGAGCCUGUCAUUAUUCAGAGAGGCUAGAUCCUCUGUGUUGAGAAGGAUCAUGAUGGGCUCCUCGGUGUUCUCCAGG	FALSE
hsa-mir-329-1	GGUACCUGAAGAGAGGUUUUCUGGGUUUCUGUUUCUUUAAUGAGGACGAAACACACCUGGUUAACCUCUUUUCCAGUAUC	FALSE
hsa-mir-329-2	GUGGUACCUGAAGAGAGGUUUUCUGGGUUUCUGUUUCUUUAUUGAGGACGAAACACACCUGGUUAACCUCUUUUCCAGUAUCAA	FALSE
hsa-mir-452	GCUAAGCACUUACAACUGUUUGCAGAGGAAACUGAGACUUUGUAACUAUGUCUCAGUCUCAUCUGCAAAGAAGUAAGUGCUUUGC	FALSE
hsa-mir-409	UGGUACUCGGGGAGAGGUUACCCGAGCAACUUUGCAUCUGGACGACGAAUGUUGCUCGGUGAACCCCUUUUCGGUAUCA	FALSE
hsa-mir-412	CUGGGGUACGGGGAUGGAUGGUCGACCAGUUGGAAAGUAAUUGUUUCUAAUGUACUUCACCUGGUCCACUAGCCGUCCGUAUCCGCUGCAG	FALSE
hsa-mir-410	GGUACCUGAGAAGAGGUUGUCUGUGAUGAGUUCGCUUUUAUUAAUGACGAAUAUAACACAGAUGGCCUGUUUUCAGUACC	FALSE
hsa-mir-376b	CAGUCCUUCUUUGGUAUUUAAAACGUGGAUAUUCCUUCUAUGUUUACGUGAUUCCUGGUUAAUCAUAGAGGAAAAUCCAUGUUUUCAGUAUCAAAUGCUG	FALSE
hsa-mir-483	GAGGGGGAAGACGGGAGGAAAGAAGGGAGUGGUUCCAUCACGCCUCCUCACUCCUCUCCUCCCGUCUUCUCCUCUC	FALSE
hsa-mir-485	ACUUGGAGAGAGGCUGGCCGUGAUGAAUUCGAUUCAUCAAAGCGAGUCAUACACGGCUCUCCUCUCUUUUAGU	FALSE
hsa-mir-486-1	GCAUCCUGUACUGAGCUGCCCCGAGGCCCUUCAUGCUGCCCAGCUCGGGGCAGCUCAGUACAGGAUAC	FALSE
hsa-mir-487a	GGUACUUGAAGAGUGGUUAUCCCUGCUGUGUUCGCUUAAUUUAUGACGAAUCAUACAGGGACAUCCAGUUUUUCAGUAUC	FALSE
hsa-mir-488	GAGAAUCAUCUCUCCCAGAUAAUGGCACUCUCAAACAAGUUUCCAAAUUGUUUGAAAGGCUAUUUCUUGGUCAGAUGACUCUC	FALSE
hsa-mir-489	GUGGCAGCUUGGUGGUCGUAUGUGUGACGCCAUUUACUUGAACCUUUAGGAGUGACAUCACAUAUACGGCAGCUAAACUGCUAC	FALSE
hsa-mir-490	UGGAGGCCUUGCUGGUUUGGAAAGUUCAUUGUUCGACACCAUGGAUCUCCAGGUGGGUCAAGUUUAGAGAUGCACCAACCUGGAGGACUCCAUGCUGUUGAGCUGUUCACAAGCAGCGGACACUUCCA	FALSE
hsa-mir-491	UUGACUUAGCUGGGUAGUGGGGAACCCUUCCAUGAGGAGUAGAACACUCCUUAUGCAAGAUUCCCUUCUACCUGGCUGGGUUGG	FALSE
hsa-mir-511	CAAUAGACACCCAUCGUGUCUUUUGCUCUGCAGUCAGUAAAUAUUUUUUUGUGAAUGUGUAGCAAAAGACAGAAUGGUGGUCCAUUG	FALSE
hsa-mir-146b	CCUGGCACUGAGAACUGAAUUCCAUAGGCUGUGAGCUCUAGCAAUGCCCUGUGGACUCAGUUCUGGUGCCCGG	FALSE
hsa-mir-202	CGCCUCAGAGCCGCCCGCCGUUCCUUUUUCCUAUGCAUAUACUUCUUUGAGGAUCUGGCCUAAAGAGGUAUAGGGCAUGGGAAAACGGGGCGGUCGGGUCCUCCCCAGCG	FALSE
hsa-mir-493	CUGGCCUCCAGGGCUUUGUACAUGGUAGGCUUUCAUUCAUUCGUUUGCACAUUCGGUGAAGGUCUACUGUGUGCCAGGCCCUGUGCCAG	FALSE
hsa-mir-432	UGACUCCUCCAGGUCUUGGAGUAGGUCAUUGGGUGGAUCCUCUAUUUCCUUACGUGGGCCACUGGAUGGCUCCUCCAUGUCUUGGAGUAGAUCA	FALSE
hsa-mir-494	GAUACUCGAAGGAGAGGUUGUCCGUGUUGUCUUCUCUUUAUUUAUGAUGAAACAUACACGGGAAACCUCUUUUUUAGUAUC	FALSE
hsa-mir-495	UGGUACCUGAAAAGAAGUUGCCCAUGUUAUUUUCGCUUUAUAUGUGACGAAACAAACAUGGUGCACUUCUUUUUCGGUAUCA	FALSE
hsa-mir-193b	GUGGUCUCAGAAUCGGGGUUUUGAGGGCGAGAUGAGUUUAUGUUUUAUCCAACUGGCCCUCAAAGUCCCGCUUUUGGGGUCAU	FALSE
hsa-mir-497	CCACCCCGGUCCUGCUCCCGCCCCAGCAGCACACUGUGGUUUGUACGGCACUGUGGCCACGUCCAAACCACACUGUGGUGUUAGAGCGAGGGUGGGGGAGGCACCGCCGAGG	FALSE
hsa-mir-181d	GUCCCCUCCCCUAGGCCACAGCCGAGGUCACAAUCAACAUUCAUUGUUGUCGGUGGGUUGUGAGGACUGAGGCCAGACCCACCGGGGGAUGAAUGUCACUGUGGCUGGGCCAGACACGGCUUAAGGGGAAUGGGGAC	FALSE
hsa-mir-512-1	UCUCAGUCUGUGGCACUCAGCCUUGAGGGCACUUUCUGGUGCCAGAAUGAAAGUGCUGUCAUAGCUGAGGUCCAAUGACUGAGG	FALSE
hsa-mir-512-2	GGUACUUCUCAGUCUGUGGCACUCAGCCUUGAGGGCACUUUCUGGUGCCAGAAUGAAAGUGCUGUCAUAGCUGAGGUCCAAUGACUGAGGCGAGCACC	FALSE
hsa-mir-515-1	UCUCAUGCAGUCAUUCUCCAAAAGAAAGCACUUUCUGUUGUCUGAAAGCAGAGUGCCUUCUUUUGGAGCGUUACUGUUUGAGA	FALSE
hsa-mir-519e	UCUCAUGCAGUCAUUCUCCAAAAGGGAGCACUUUCUGUUUGAAAGAAAACAAAGUGCCUCCUUUUAGAGUGUUACUGUUUGAGA	FALSE
hsa-mir-520f	UCUCAGGCUGUGACCCUCUAAAGGGAAGCGCUUUCUGUGGUCAGAAAGAAAAGCAAGUGCUUCCUUUUAGAGGGUUACCGUUUGGGA	FALSE
hsa-mir-515-2	UCUCAUGCAGUCAUUCUCCAAAAGAAAGCACUUUCUGUUGUCUGAAAGCAGAGUGCCUUCUUUUGGAGCGUUACUGUUUGAGA	FALSE
hsa-mir-519c	UCUCAGCCUGUGACCCUCUAGAGGGAAGCGCUUUCUGUUGUCUGAAAGAAAAGAAAGUGCAUCUUUUUAGAGGAUUACAGUUUGAGA	FALSE
hsa-mir-520a	CUCAGGCUGUGACCCUCCAGAGGGAAGUACUUUCUGUUGUCUGAGAGAAAAGAAAGUGCUUCCCUUUGGACUGUUUCGGUUUGAG	FALSE
hsa-mir-526b	UCAGGCUGUGACCCUCUUGAGGGAAGCACUUUCUGUUGUCUGAAAGAAGAGAAAGUGCUUCCUUUUAGAGGCUUACUGUCUGA	FALSE
hsa-mir-519b	CAUGCUGUGACCCUCUAGAGGGAAGCGCUUUCUGUUGUCUGAAAGAAAAGAAAGUGCAUCCUUUUAGAGGUUUACUGUUUG	FALSE
hsa-mir-525	CUCAAGCUGUGACUCUCCAGAGGGAUGCACUUUCUCUUAUGUGAAAAAAAAGAAGGCGCUUCCCUUUAGAGCGUUACGGUUUGGG	FALSE
hsa-mir-523	UCUCAUGCUGUGACCCUCUAGAGGGAAGCGCUUUCUGUUGUCUGAAAGAAAAGAACGCGCUUCCCUAUAGAGGGUUACCCUUUGAGA	FALSE
hsa-mir-518f	UCUCAUGCUGUGACCCUCUAGAGGGAAGCACUUUCUCUUGUCUAAAAGAAAAGAAAGCGCUUCUCUUUAGAGGAUUACUCUUUGAGA	FALSE
hsa-mir-520c	UCUCAGGCUGUCGUCCUCUAGAGGGAAGCACUUUCUGUUGUCUGAAAGAAAAGAAAGUGCUUCCUUUUAGAGGGUUACCGUUUGAGA	FALSE
hsa-mir-518c	GCGAGAAGAUCUCAUGCUGUGACUCUCUGGAGGGAAGCACUUUCUGUUGUCUGAAAGAAAACAAAGCGCUUCUCUUUAGAGUGUUACGGUUUGAGAAAAGC	FALSE
hsa-mir-524	UCUCAUGCUGUGACCCUACAAAGGGAAGCACUUUCUCUUGUCCAAAGGAAAAGAAGGCGCUUCCCUUUGGAGUGUUACGGUUUGAGA	FALSE
hsa-mir-517a	UCUCAGGCAGUGACCCUCUAGAUGGAAGCACUGUCUGUUGUAUAAAAGAAAAGAUCGUGCAUCCCUUUAGAGUGUUACUGUUUGAGA	FALSE
hsa-mir-519d	UCCCAUGCUGUGACCCUCCAAAGGGAAGCGCUUUCUGUUUGUUUUCUCUUAAACAAAGUGCCUCCCUUUAGAGUGUUACCGUUUGGGA	FALSE
hsa-mir-520d	UCUCAAGCUGUGAGUCUACAAAGGGAAGCCCUUUCUGUUGUCUAAAAGAAAAGAAAGUGCUUCUCUUUGGUGGGUUACGGUUUGAGA	FALSE
hsa-mir-517b	GUGACCCUCUAGAUGGAAGCACUGUCUGUUGUCUAAGAAAAGAUCGUGCAUCCCUUUAGAGUGUUAC	FALSE
hsa-mir-520g	UCCCAUGCUGUGACCCUCUAGAGGAAGCACUUUCUGUUUGUUGUCUGAGAAAAAACAAAGUGCUUCCCUUUAGAGUGUUACCGUUUGGGA	FALSE
hsa-mir-516b-2	UCUCAUGAUGUGACCAUCUGGAGGUAAGAAGCACUUUGUGUUUUGUGAAAGAAAGUGCUUCCUUUCAGAGGGUUACUCUUUGAGA	FALSE
hsa-mir-518e	UCUCAGGCUGUGACCCUCUAGAGGGAAGCGCUUUCUGUUGGCUAAAAGAAAAGAAAGCGCUUCCCUUCAGAGUGUUAACGCUUUGAGA	FALSE
hsa-mir-518a-1	UCUCAAGCUGUGACUGCAAAGGGAAGCCCUUUCUGUUGUCUGAAAGAAGAGAAAGCGCUUCCCUUUGCUGGAUUACGGUUUGAGA	FALSE
hsa-mir-518d	UCCCAUGCUGUGACCCUCUAGAGGGAAGCACUUUCUGUUGUCUGAAAGAAACCAAAGCGCUUCCCUUUGGAGCGUUACGGUUUGAGA	FALSE
hsa-mir-516b-1	UCUCAGGCUGUGACCAUCUGGAGGUAAGAAGCACUUUCUGUUUUGUGAAAGAAAAGAAAGUGCUUCCUUUCAGAGGGUUACUCUUUGAGA	FALSE
hsa-mir-518a-2	UCUCAAGCUGUGGGUCUGCAAAGGGAAGCCCUUUCUGUUGUCUAAAAGAAGAGAAAGCGCUUCCCUUUGCUGGAUUACGGUUUGAGA	FALSE
hsa-mir-517c	GAAGAUCUCAGGCAGUGACCCUCUAGAUGGAAGCACUGUCUGUUGUCUAAGAAAAGAUCGUGCAUCCUUUUAGAGUGUUACUGUUUGAGAAAAUC	FALSE
hsa-mir-522	UCUCAGGCUGUGUCCCUCUAGAGGGAAGCGCUUUCUGUUGUCUGAAAGAAAAGAAAAUGGUUCCCUUUAGAGUGUUACGCUUUGAGA	FALSE
hsa-mir-519a-1	CUCAGGCUGUGACACUCUAGAGGGAAGCGCUUUCUGUUGUCUGAAAGAAAGGAAAGUGCAUCCUUUUAGAGUGUUACUGUUUGAG	FALSE
hsa-mir-516a-1	UCUCAGGCUGUGACCUUCUCGAGGAAAGAAGCACUUUCUGUUGUCUGAAAGAAAAGAAAGUGCUUCCUUUCAGAGGGUUACGGUUUGAGA	FALSE
hsa-mir-516a-2	UCUCAGGUUGUGACCUUCUCGAGGAAAGAAGCACUUUCUGUUGUCUGAAAGAAAAGAAAGUGCUUCCUUUCAGAGGGUUACGGUUUGAGA	FALSE
hsa-mir-499a	GCCCUGUCCCCUGUGCCUUGGGCGGGCGGCUGUUAAGACUUGCAGUGAUGUUUAACUCCUCUCCACGUGAACAUCACAGCAAGUCUGUGCUGCUUCCCGUCCCUACGCUGCCUGGGCAGGGU	FALSE
hsa-mir-500a	GCUCCCCCUCUCUAAUCCUUGCUACCUGGGUGAGAGUGCUGUCUGAAUGCAAUGCACCUGGGCAAGGAUUCUGAGAGCGAGAGC	FALSE
hsa-mir-501	GCUCUUCCUCUCUAAUCCUUUGUCCCUGGGUGAGAGUGCUUUCUGAAUGCAAUGCACCCGGGCAAGGAUUCUGAGAGGGUGAGC	FALSE
hsa-mir-502	UGCUCCCCCUCUCUAAUCCUUGCUAUCUGGGUGCUAGUGCUGGCUCAAUGCAAUGCACCUGGGCAAGGAUUCAGAGAGGGGGAGCU	FALSE
hsa-mir-450a-2	CCAAAGAAAGAUGCUAAACUAUUUUUGCGAUGUGUUCCUAAUAUGUAAUAUAAAUGUAUUGGGGACAUUUUGCAUUCAUAGUUUUGUAUCAAUAAUAUGG	FALSE
hsa-mir-503	UGCCCUAGCAGCGGGAACAGUUCUGCAGUGAGCGAUCGGUGCUCUGGGGUAUUGUUUCCGCUGCCAGGGUA	FALSE
hsa-mir-504	GCUGCUGUUGGGAGACCCUGGUCUGCACUCUAUCUGUAUUCUUACUGAAGGGAGUGCAGGGCAGGGUUUCCCAUACAGAGGGC	FALSE
hsa-mir-505	GAUGCACCCAGUGGGGGAGCCAGGAAGUAUUGAUGUUUCUGCCAGUUUAGCGUCAACACUUGCUGGUUUCCUCUCUGGAGCAUC	FALSE
hsa-mir-513a-1	GGGAUGCCACAUUCAGCCAUUCAGCGUACAGUGCCUUUCACAGGGAGGUGUCAUUUAUGUGAACUAAAAUAUAAAUUUCACCUUUCUGAGAAGGGUAAUGUACAGCAUGCACUGCAUAUGUGGUGUCCC	FALSE
hsa-mir-513a-2	GGAUGCCACAUUCAGCCAUUCAGUGUGCAGUGCCUUUCACAGGGAGGUGUCAUUUAUGUGAACUAAAAUAUAAAUUUCACCUUUCUGAGAAGGGUAAUGUACAGCAUGCACUGCAUAUGUGGUGUCC	FALSE
hsa-mir-506	GCCACCACCAUCAGCCAUACUAUGUGUAGUGCCUUAUUCAGGAAGGUGUUACUUAAUAGAUUAAUAUUUGUAAGGCACCCUUCUGAGUAGAGUAAUGUGCAACAUGGACAACAUUUGUGGUGGC	FALSE
hsa-mir-508	CCACCUUCAGCUGAGUGUAGUGCCCUACUCCAGAGGGCGUCACUCAUGUAAACUAAAACAUGAUUGUAGCCUUUUGGAGUAGAGUAAUACACAUCACGUAACGCAUAUUUGGUGG	FALSE
hsa-mir-509-1	CAUGCUGUGUGUGGUACCCUACUGCAGACAGUGGCAAUCAUGUAUAAUUAAAAAUGAUUGGUACGUCUGUGGGUAGAGUACUGCAUGACACAUG	FALSE
hsa-mir-510	GUGGUGUCCUACUCAGGAGAGUGGCAAUCACAUGUAAUUAGGUGUGAUUGAAACCUCUAAGAGUGGAGUAACAC	FALSE
hsa-mir-514a-1	AACAUGUUGUCUGUGGUACCCUACUCUGGAGAGUGACAAUCAUGUAUAAUUAAAUUUGAUUGACACUUCUGUGAGUAGAGUAACGCAUGACACGUACG	FALSE
hsa-mir-514a-2	GUUGUCUGUGGUACCCUACUCUGGAGAGUGACAAUCAUGUAUAACUAAAUUUGAUUGACACUUCUGUGAGUAGAGUAACGCAUGACAC	FALSE
hsa-mir-514a-3	GUUGUCUGUGGUACCCUACUCUGGAGAGUGACAAUCAUGUAUAACUAAAUUUGAUUGACACUUCUGUGAGUAGAGUAACGCAUGACAC	FALSE
hsa-mir-532	CGACUUGCUUUCUCUCCUCCAUGCCUUGAGUGUAGGACCGUUGGCAUCUUAAUUACCCUCCCACACCCAAGGCUUGCAGAAGAGCGAGCCU	FALSE
hsa-mir-455	UCCCUGGCGUGAGGGUAUGUGCCUUUGGACUACAUCGUGGAAGCCAGCACCAUGCAGUCCAUGGGCAUAUACACUUGCCUCAAGGCCUAUGUCAUC	FALSE
hsa-mir-539	AUACUUGAGGAGAAAUUAUCCUUGGUGUGUUCGCUUUAUUUAUGAUGAAUCAUACAAGGACAAUUUCUUUUUGAGUAU	FALSE
hsa-mir-545	CCCAGCCUGGCACAUUAGUAGGCCUCAGUAAAUGUUUAUUAGAUGAAUAAAUGAAUGACUCAUCAGCAAACAUUUAUUGUGUGCCUGCUAAAGUGAGCUCCACAGG	FALSE
hsa-mir-376a-2	GGUAUUUAAAAGGUAGAUUUUCCUUCUAUGGUUACGUGUUUGAUGGUUAAUCAUAGAGGAAAAUCCACGUUUUCAGUAUC	FALSE
hsa-mir-487b	UUGGUACUUGGAGAGUGGUUAUCCCUGUCCUGUUCGUUUUGCUCAUGUCGAAUCGUACAGGGUCAUCCACUUUUUCAGUAUCAA	FALSE
hsa-mir-552	AACCAUUCAAAUAUACCACAGUUUGUUUAACCUUUUGCCUGUUGGUUGAAGAUGCCUUUCAACAGGUGACUGGUUAGACAAACUGUGGUAUAUACA	FALSE
hsa-mir-92b	CGGGCCCCGGGCGGGCGGGAGGGACGGGACGCGGUGCAGUGUUGUUUUUUCCCCCGCCAAUAUUGCACUCGUCCCGGCCUCCGGCCCCCCCGGCCC	FALSE
hsa-mir-556	GAUAGUAAUAAGAAAGAUGAGCUCAUUGUAAUAUGAGCUUCAUUUAUACAUUUCAUAUUACCAUUAGCUCAUCUUUUUUAUUACUACCUUCAACA	FALSE
hsa-mir-561	CUUCAUCCACCAGUCCUCCAGGAACAUCAAGGAUCUUAAACUUUGCCAGAGCUACAAAGGCAAAGUUUAAGAUCCUUGAAGUUCCUGGGGGAACCAU	FALSE
hsa-mir-551b	AGAUGUGCUCUCCUGGCCCAUGAAAUCAAGCGUGGGUGAGACCUGGUGCAGAACGGGAAGGCGACCCAUACUUGGUUUCAGAGGCUGUGAGAAUAA	FALSE
hsa-mir-570	CUAGAUAAGUUAUUAGGUGGGUGCAAAGGUAAUUGCAGUUUUUCCCAUUAUUUUAAUUGCGAAAACAGCAAUUACCUUUGCACCAACCUGAUGGAGU	FALSE
hsa-mir-574	GGGACCUGCGUGGGUGCGGGCGUGUGAGUGUGUGUGUGUGAGUGUGUGUCGCUCCGGGUCCACGCUCAUGCACACACCCACACGCCCACACUCAGG	FALSE
hsa-mir-576	UACAAUCCAACGAGGAUUCUAAUUUCUCCACGUCUUUGGUAAUAAGGUUUGGCAAAGAUGUGGAAAAAUUGGAAUCCUCAUUCGAUUGGUUAUAACCA	FALSE
hsa-mir-579	CAUAUUAGGUUAAUGCAAAAGUAAUCGCGGUUUGUGCCAGAUGACGAUUUGAAUUAAUAAAUUCAUUUGGUAUAAACCGCGAUUAUUUUUGCAUCAAC	FALSE
hsa-mir-580	AUAAAAUUUCCAAUUGGAACCUAAUGAUUCAUCAGACUCAGAUAUUUAAGUUAACAGUAUUUGAGAAUGAUGAAUCAUUAGGUUCCGGUCAGAAAUU	FALSE
hsa-mir-582	AUCUGUGCUCUUUGAUUACAGUUGUUCAACCAGUUACUAAUCUAACUAAUUGUAACUGGUUGAACAACUGAACCCAAAGGGUGCAAAGUAGAAACAUU	FALSE
hsa-mir-584	UAGGGUGACCAGCCAUUAUGGUUUGCCUGGGACUGAGGAAUUUGCUGGGAUAUGUCAGUUCCAGGCCAACCAGGCUGGUUGGUCUCCCUGAAGCAAC	FALSE
hsa-mir-585	UGGGGUGUCUGUGCUAUGGCAGCCCUAGCACACAGAUACGCCCAGAGAAAGCCUGAACGUUGGGCGUAUCUGUAUGCUAGGGCUGCUGUAACAA	FALSE
hsa-mir-548b	CAGACUAUAUAUUUAGGUUGGCGCAAAAGUAAUUGUGGUUUUGGCCUUUAUUUUCAAUGGCAAGAACCUCAGUUGCUUUUGUGCCAACCUAAUACUU	FALSE
hsa-mir-589	UCCAGCCUGUGCCCAGCAGCCCCUGAGAACCACGUCUGCUCUGAGCUGGGUACUGCCUGUUCAGAACAAAUGCCGGUUCCCAGACGCUGCCAGCUGGCC	FALSE
hsa-mir-550a-1	UGAUGCUUUGCUGGCUGGUGCAGUGCCUGAGGGAGUAAGAGCCCUGUUGUUGUAAGAUAGUGUCUUACUCCCUCAGGCACAUCUCCAACAAGUCUCU	FALSE
hsa-mir-550a-2	UGAUGCUUUGCUGGCUGGUGCAGUGCCUGAGGGAGUAAGAGCCCUGUUGUUGUCAGAUAGUGUCUUACUCCCUCAGGCACAUCUCCAGCGAGUCUCU	FALSE
hsa-mir-590	UAGCCAGUCAGAAAUGAGCUUAUUCAUAAAAGUGCAGUAUGGUGAAGUCAAUCUGUAAUUUUAUGUAUAAGCUAGUCUCUGAUUGAAACAUGCAGCA	FALSE
hsa-mir-593	CCCCCAGAAUCUGUCAGGCACCAGCCAGGCAUUGCUCAGCCCGUUUCCCUCUGGGGGAGCAAGGAGUGGUGCUGGGUUUGUCUCUGCUGGGGUUUCUCCU	FALSE
hsa-mir-597	UACUUACUCUACGUGUGUGUCACUCGAUGACCACUGUGAAGACAGUAAAAUGUACAGUGGUUCUCUUGUGGCUCAAGCGUAAUGUAGAGUACUGGUC	FALSE
hsa-mir-598	GCUUGAUGAUGCUGCUGAUGCUGGCGGUGAUCCCGAUGGUGUGAGCUGGAAAUGGGGUGCUACGUCAUCGUUGUCAUCGUCAUCAUCAUCAUCCGAG	FALSE
hsa-mir-548a-3	CCUAGAAUGUUAUUAGGUCGGUGCAAAAGUAAUUGCGAGUUUUACCAUUACUUUCAAUGGCAAAACUGGCAAUUACUUUUGCACCAACGUAAUACUU	FALSE
hsa-mir-605	GCCCUAGCUUGGUUCUAAAUCCCAUGGUGCCUUCUCCUUGGGAAAAACAGAGAAGGCACUAUGAGAUUUAGAAUCAAGUUAGG	FALSE
hsa-mir-615	CUCGGGAGGGGCGGGAGGGGGGUCCCCGGUGCUCGGAUCUCGAGGGUGCUUAUUGUUCGGUCCGAGCCUGGGUCUCCCUCUUCCCCCCAACCCCCC	FALSE
hsa-mir-616	UUAGGUAAUUCCUCCACUCAAAACCCUUCAGUGACUUCCAUGACAUGAAAUAGGAAGUCAUUGGAGGGUUUGAGCAGAGGAAUGACCUGUUUUAAAA	FALSE
hsa-mir-548c	CAUUGGCAUCUAUUAGGUUGGUGCAAAAGUAAUUGCGGUUUUUGCCAUUACUUUCAGUAGCAAAAAUCUCAAUUACUUUUGCACCAACUUAAUACUU	FALSE
hsa-mir-619	CGCCCACCUCAGCCUCCCAAAAUGCUGGGAUUACAGGCAUGAGCCACUGCGGUCGACCAUGACCUGGACAUGUUUGUGCCCAGUACUGUCAGUUUGCAG	FALSE
hsa-mir-624	AAUGCUGUUUCAAGGUAGUACCAGUACCUUGUGUUCAGUGGAACCAAGGUAAACACAAGGUAUUGGUAUUACCUUGAGAUAGCAUUACACCUAAGUG	FALSE
hsa-mir-625	AGGGUAGAGGGAUGAGGGGGAAAGUUCUAUAGUCCUGUAAUUAGAUCUCAGGACUAUAGAACUUUCCCCCUCAUCCCUCUGCCCU	FALSE
hsa-mir-627	UACUUAUUACUGGUAGUGAGUCUCUAAGAAAAGAGGAGGUGGUUGUUUUCCUCCUCUUUUCUUUGAGACUCACUACCAAUAAUAAGAAAUACUACUA	FALSE
hsa-mir-628	AUAGCUGUUGUGUCACUUCCUCAUGCUGACAUAUUUACUAGAGGGUAAAAUUAAUAACCUUCUAGUAAGAGUGGCAGUCGAAGGGAAGGGCUCAU	FALSE
hsa-mir-629	UCCCUUUCCCAGGGGAGGGGCUGGGUUUACGUUGGGAGAACUUUUACGGUGAACCAGGAGGUUCUCCCAACGUAAGCCCAGCCCCUCCCCUCUGCCU	FALSE
hsa-mir-33b	GCGGGCGGCCCCGCGGUGCAUUGCUGUUGCAUUGCACGUGUGUGAGGCGGGUGCAGUGCCUCGGCAGUGCAGCCCGGAGCCGGCCCCUGGCACCAC	FALSE
hsa-mir-642a	AUCUGAGUUGGGAGGGUCCCUCUCCAAAUGUGUCUUGGGGUGGGGGAUCAAGACACAUUUGGAGAGGGAACCUCCCAACUCGGCCUCUGCCAUCAUU	FALSE
hsa-mir-651	AAUCUAUCACUGCUUUUUAGGAUAAGCUUGACUUUUGUUCAAAUAAAAAUGCAAAAGGAAAGUGUAUCCUAAAAGGCAAUGACAGUUUAAUGUGUUU	FALSE
hsa-mir-652	ACGAAUGGCUAUGCACUGCACAACCCUAGGAGAGGGUGCCAUUCACAUAGACUAUAAUUGAAUGGCGCCACUAGGGUUGUGCAGUGCACAACCUACAC	FALSE
hsa-mir-548d-1	AAACAAGUUAUAUUAGGUUGGUGCAAAAGUAAUUGUGGUUUUUGCCUGUAAAAGUAAUGGCAAAAACCACAGUUUCUUUUGCACCAGACUAAUAAAG	FALSE
hsa-mir-548d-2	GAGAGGGAAGAUUUAGGUUGGUGCAAAAGUAAUUGUGGUUUUUGCCAUUGAAAGUAAUGGCAAAAACCACAGUUUCUUUUGCACCAACCUAAUAAAA	FALSE
hsa-mir-449b	UGACCUGAAUCAGGUAGGCAGUGUAUUGUUAGCUGGCUGCUUGGGUCAAGUCAGCAGCCACAACUACCCUGCCACUUGCUUCUGGAUAAAUUCUUCU	FALSE
hsa-mir-653	UUCAUUCCUUCAGUGUUGAAACAAUCUCUACUGAACCAGCUUCAAACAAGUUCACUGGAGUUUGUUUCAAUAUUGCAAGAAUGAUAAGAUGGAAGC	FALSE
hsa-mir-411	UGGUACUUGGAGAGAUAGUAGACCGUAUAGCGUACGCUUUAUCUGUGACGUAUGUAACACGGUCCACUAACCCUCAGUAUCAAAUCCAUCCCCGAG	FALSE
hsa-mir-654	GGGUAAGUGGAAAGAUGGUGGGCCGCAGAACAUGUGCUGAGUUCGUGCCAUAUGUCUGCUGACCAUCACCUUUAGAAGCCC	FALSE
hsa-mir-655	AACUAUGCAAGGAUAUUUGAGGAGAGGUUAUCCGUGUUAUGUUCGCUUCAUUCAUCAUGAAUAAUACAUGGUUAACCUCUUUUUGAAUAUCAGACUC	FALSE
hsa-mir-656	CUGAAAUAGGUUGCCUGUGAGGUGUUCACUUUCUAUAUGAUGAAUAUUAUACAGUCAACCUCUUUCCGAUAUCGAAUC	FALSE
hsa-mir-659	UACCGACCCUCGAUUUGGUUCAGGACCUUCCCUGAACCAAGGAAGAGUCACAGUCUCUUCCUUGGUUCAGGGAGGGUCCCCAACAAUGUCCUCAUGG	FALSE
hsa-mir-660	CUGCUCCUUCUCCCAUACCCAUUGCAUAUCGGAGUUGUGAAUUCUCAAAACACCUCCUGUGUGCAUGGAUUACAGGAGGGUGAGCCUUGUCAUCGUG	FALSE
hsa-mir-542	CAGAUCUCAGACAUCUCGGGGAUCAUCAUGUCACGAGAUACCAGUGUGCACUUGUGACAGAUUGAUAACUGAAAGGUCUGGGAGCCACUCAUCUUCA	FALSE
hsa-mir-758	GCCUGGAUACAUGAGAUGGUUGACCAGAGAGCACACGCUUUAUUUGUGCCGUUUGUGACCUGGUCCACUAACCCUCAGUAUCUAAUGC	FALSE
hsa-mir-671	GCAGGUGAACUGGCAGGCCAGGAAGAGGAGGAAGCCCUGGAGGGGCUGGAGGUGAUGGAUGUUUUCCUCCGGUUCUCAGGGCUCCACCUCUUUCGGGCCGUAGAGCCAGGGCUGGUGC	FALSE
hsa-mir-668	GGUAAGUGCGCCUCGGGUGAGCAUGCACUUAAUGUGGGUGUAUGUCACUCGGCUCGGCCCACUACC	FALSE
hsa-mir-550a-3	GAUGCUUUGCUGGCUGGUGCAGUGCCUGAGGGAGUAAGAGUCCUGUUGUUGUAAGAUAGUGUCUUACUCCCUCAGGCACAUCUCCAACAAGUCUC	FALSE
hsa-mir-767	GCUUUUAUAUUGUAGGUUUUUGCUCAUGCACCAUGGUUGUCUGAGCAUGCAGCAUGCUUGUCUGCUCAUACCCCAUGGUUUCUGAGCAGGAACCUUCAUUGUCUACUGC	FALSE
hsa-mir-1224	GUGAGGACUCGGGAGGUGGAGGGUGGUGCCGCCGGGGCCGGGCGCUGUUUCAGCUCGCUUCUCCCCCCACCUCCUCUCUCCUCAG	TRUE
hsa-mir-1296	ACCUACCUAACUGGGUUAGGGCCCUGGCUCCAUCUCCUUUAGGAAAACCUUCUGUGGGGAGUGGGGCUUCGACCCUAACCCAGGUGGGCUGU	FALSE
hsa-mir-1468	GGUGGGUGGUUUCUCCGUUUGCCUGUUUCGCUGAUGUGCAUUCAACUCAUUCUCAGCAAAAUAAGCAAAUGGAAAAUUCGUCCAUC	FALSE
hsa-mir-1271	CACCCAGAUCAGUGCUUGGCACCUAGCAAGCACUCAGUAAAUAUUUGUUGAGUGCCUGCUAUGUGCCAGGCAUUGUGCUGAGGGCU	FALSE
hsa-mir-1301	GGAUUGUGGGGGGUCGCUCUAGGCACCGCAGCACUGUGCUGGGGAUGUUGCAGCUGCCUGGGAGUGACUUCACACAGUCCUC	FALSE
hsa-mir-454	UCUGUUUAUCACCAGAUCCUAGAACCCUAUCAAUAUUGUCUCUGCUGUGUAAAUAGUUCUGAGUAGUGCAAUAUUGCUUAUAGGGUUUUGGUGUUUGGAAAGAACAAUGGGCAGG	FALSE
hsa-mir-1185-2	UUUGGUACUUAAAGAGAGGAUACCCUUUGUAUGUUCACUUGAUUAAUGGCGAAUAUACAGGGGGAGACUCUCAUUUGCGUAUCAAA	FALSE
hsa-mir-449c	GCUGGGAUGUGUCAGGUAGGCAGUGUAUUGCUAGCGGCUGUUAAUGAUUUUAACAGUUGCUAGUUGCACUCCUCUCUGUUGCAUUCAGAAGC	FALSE
hsa-mir-769	GCCUUGGUGCUGAUUCCUGGGCUCUGACCUGAGACCUCUGGGUUCUGAGCUGUGAUGUUGCUCUCGAGCUGGGAUCUCCGGGGUCUUGGUUCAGGGCCGGGGCCUCUGGGUUCCAAGC	FALSE
hsa-mir-766	GCAUCCUCAGGACCUGGGCUUGGGUGGUAGGAGGAAUUGGUGCUGGUCUUUCAUUUUGGAUUUGACUCCAGCCCCACAGCCUCAGCCACCCCAGCCAAUUGUCAUAGGAGC	FALSE
hsa-mir-1185-1	UUUGGUACUUGAAGAGAGGAUACCCUUUGUAUGUUCACUUGAUUAAUGGCGAAUAUACAGGGGGAGACUCUUAUUUGCGUAUCAAA	FALSE
hsa-mir-670	GUUUAGGGGUGGACCUGAUGUCCCUGAGUGUAUGUGGUGAACCUGAAUUUGCCUUGGGUUUCCUCAUAUUCAUUCAGGAGUGUCAGUUGCCCCUUCAC	FALSE
hsa-mir-1298	AGACGAGGAGUUAAGAGUUCAUUCGGCUGUCCAGAUGUAUCCAAGUACCCUGUGUUAUUUGGCAAUAAAUACAUCUGGGCAACUGACUGAACUUUUCACUUUUCAUGACUCA	FALSE
hsa-mir-675	CCCAGGGUCUGGUGCGGAGAGGGCCCACAGUGGACUUGGUGACGCUGUAUGCCCUCACCGCUCAGCCCCUGGG	FALSE
hsa-mir-891a	CCUUAAUCCUUGCAACGAACCUGAGCCACUGAUUCAGUAAAAUACUCAGUGGCACAUGUUUGUUGUGAGGGUCAAAAGA	FALSE
hsa-mir-509-2	CAUGCUGUGUGUGGUACCCUACUGCAGACAGUGGCAAUCAUGUAUAAUUAAAAAUGAUUGGUACGUCUGUGGGUAGAGUACUGCAUGACAC	FALSE
hsa-mir-450b	GCAGAAUUAUUUUUGCAAUAUGUUCCUGAAUAUGUAAUAUAAGUGUAUUGGGAUCAUUUUGCAUCCAUAGUUUUGUAU	FALSE
hsa-mir-874	UUAGCCCUGCGGCCCCACGCACCAGGGUAAGAGAGACUCUCGCUUCCUGCCCUGGCCCGAGGGACCGACUGGCUGGGC	FALSE
hsa-mir-888	GGCAGUGCUCUACUCAAAAAGCUGUCAGUCACUUAGAUUACAUGUGACUGACACCUCUUUGGGUGAAGGAAGGCUCA	FALSE
hsa-mir-541	ACGUCAGGGAAAGGAUUCUGCUGUCGGUCCCACUCCAAAGUUCACAGAAUGGGUGGUGGGCACAGAAUCUGGACUCUGCUUGUG	FALSE
hsa-mir-889	GUGCUUAAAGAAUGGCUGUCCGUAGUAUGGUCUCUAUAUUUAUGAUGAUUAAUAUCGGACAACCAUUGUUUUAGUAUCC	FALSE
hsa-mir-875	UUAGUGGUACUAUACCUCAGUUUUAUCAGGUGUUCUUAAAAUCACCUGGAAACACUGAGGUUGUGUCUCACUGAAC	FALSE
hsa-mir-876	UGAAGUGCUGUGGAUUUCUUUGUGAAUCACCAUAUCUAAGCUAAUGUGGUGGUGGUUUACAAAGUAAUUCAUAGUGCUUCA	FALSE
hsa-mir-708	AACUGCCCUCAAGGAGCUUACAAUCUAGCUGGGGGUAAAUGACUUGCACAUGAACACAACUAGACUGUGAGCUUCUAGAGGGCAGGGA	FALSE
hsa-mir-744	UUGGGCAAGGUGCGGGGCUAGGGCUAACAGCAGUCUUACUGAAGGUUUCCUGGAAACCACGCACAUGCUGUUGCCACUAACCUCAACCUUACUCGGUC	FALSE
hsa-mir-885	CCGCACUCUCUCCAUUACACUACCCUGCCUCUUCUCCAUGAGAGGCAGCGGGGUGUAGUGGAUAGAGCACGGGU	FALSE
hsa-mir-877	GUAGAGGAGAUGGCGCAGGGGACACGGGCAAAGACUUGGGGGUUCCUGGGACCCUCAGACGUGUGUCCUCUUCUCCCUCCUCCCAG	TRUE
hsa-mir-887	GUGCAGAUCCUUGGGAGCCCUGUUAGACUCUGGAUUUUACACUUGGAGUGAACGGGCGCCAUCCCGAGGCUUUGCACAG	FALSE
hsa-mir-873	GUGUGCAUUUGCAGGAACUUGUGAGUCUCCUAUUGAAAAUGAACAGGAGACUGAUGAGUUCCCGGGAACACCCACAA	FALSE
hsa-mir-374b	ACUCGGAUGGAUAUAAUACAACCUGCUAAGUGUCCUAGCACUUAGCAGGUUGUAUUAUCAUUGUCCGUGUCU	FALSE
hsa-mir-301b	GCCGCAGGUGCUCUGACGAGGUUGCACUACUGUGCUCUGAGAAGCAGUGCAAUGAUAUUGUCAAAGCAUCUGGGACCA	FALSE
hsa-mir-216b	GCAGACUGGAAAAUCUCUGCAGGCAAAUGUGAUGUCACUGAGGAAAUCACACACUUACCCGUAGAGAUUCUACAGUCUGACA	FALSE
hsa-mir-208b	CCUCUCAGGGAAGCUUUUUGCUCGAAUUAUGUUUCUGAUCCGAAUAUAAGACGAACAAAAGGUUUGUCUGAGGGCAG	FALSE
hsa-mir-509-3	GUGGUACCCUACUGCAGACGUGGCAAUCAUGUAUAAUUAAAAAUGAUUGGUACGUCUGUGGGUAGAGUACUGCAU	FALSE
hsa-mir-937	AGCACUGCCCCCGGUGAGUCAGGGUGGGGCUGGCCCCCUGCUUCGUGCCCAUCCGCGCUCUGACUCUCUGCCCACCUGCAGGAGCU	TRUE
hsa-mir-939	UGUGGGCAGGGCCCUGGGGAGCUGAGGCUCUGGGGGUGGCCGGGGCUGACCCUGGGCCUCUGCUCCCCAGUGUCUGACCGCG	TRUE
hsa-mir-942	AUUAGGAGAGUAUCUUCUCUGUUUUGGCCAUGUGUGUACUCACAGCCCCUCACACAUGGCCGAAACAGAGAAGUUACUUUCCUAAU	FALSE
hsa-mir-1178	GCGUUGGCUGGCAGAGGAAGGGAAGGGUCCAGGGUCAGCUGAGCAUGCCCUCAGGUUGCUCACUGUUCUUCCCUAGAAUGUCAGGUGAUGU	FALSE
hsa-mir-1180	GCUGCUGGACCCACCCGGCCGGGAAUAGUGCUCCUGGUUGUUUCCGGCUCGCGUGGGUGUGUCGGCGGC	FALSE
hsa-mir-1225	GUGGGUACGGCCCAGUGGGGGGGAGAGGGACACGCCCUGGGCUCUGCCCAGGGUGCAGCCGGACUGACUGAGCCCCUGUGCCGCCCCCAG	FALSE
hsa-mir-1226	GUGAGGGCAUGCAGGCCUGGAUGGGGCAGCUGGGAUGGUCCAAAAGGGUGGCCUCACCAGCCCUGUGUUCCCUAG	TRUE
hsa-mir-1228	GUGGGCGGGGGCAGGUGUGUGGUGGGUGGUGGCCUGCGGUGAGCAGGGCCCUCACACCUGCCUCGCCCCCCAG	TRUE
hsa-mir-1229	GUGGGUAGGGUUUGGGGGAGAGCGUGGGCUGGGGUUCAGGGACACCCUCUCACCACUGCCCUCCCACAG	TRUE
hsa-mir-1233-1	GUGAGUGGGAGGCCAGGGCACGGCAGGGGGAGCUGCAGGGCUAUGGGAGGGGCCCCAGCGUCUGAGCCCUGUCCUCCCGCAG	TRUE
hsa-mir-1236	GUGAGUGACAGGGGAAAUGGGGAUGGACUGGAAGUGGGCAGCAUGGAGCUGACCUUCAUCAUGGCUUGGCCAACAUAAUGCCUCUUCCCCUUGUCUCUCCAG	TRUE
hsa-mir-1238	GUGAGUGGGAGCCCCAGUGUGUGGUUGGGGCCAUGGCGGGUGGGCAGCCCAGCCUCUGAGCCUUCCUCGUCUGUCUGCCCCAG	FALSE
hsa-mir-1207	GCAGGGCUGGCAGGGAGGCUGGGAGGGGCUGGCUGGGUCUGGUAGUGGGCAUCAGCUGGCCCUCAUUUCUUAAGACAGCACUUCUGU	FALSE
hsa-mir-548e	UUAUUAGGUUGGUACAAAAGCAAUCGCGGUUUUUGCUAUUACUUUUAAAGGCAAAAACUGAGACUACUUUUGCACCAACCUGAUAGAA	FALSE
hsa-mir-548j	GGGCAGCCAGUGAAUAGUUAGCUGGUGCAAAAGUAAUUGCGGUCUUUGGUAUUACUUUCAGUGGCAAAAACUGCAUUACUUUUGCACCAGCCUACUAGAACGCUGAGUUCAG	FALSE
hsa-mir-1285-1	UGUAGAGAUAGGAUCUCACUUUGUUGCCCAGGCUGGUCUCAAACUCCUGGUCUGGGCAACAAAGUGAGACCUUAUCUCUACAAG	FALSE
hsa-mir-1287	GUUGUGCUGUCCAGGUGCUGGAUCAGUGGUUCGAGUCUGAGCCUUUAAAAGCCACUCUAGCCACAGAUGCAGUGAUUGGAGCCAUGACAA	FALSE
hsa-mir-1304	AAACACUUGAGCCCAGCGGUUUGAGGCUACAGUGAGAUGUGAUCCUGCCACAUCUCACUGUAGCCUCGAACCCCUGGGCUCAAGUGAUUCA	FALSE
hsa-mir-548f-1	AUUAGGUUGGUGCAAAAGUAAUCACAGUUUUUGACAUUACUUUCAAAGACAAAAACUGUAAUUACUUUUGGACCAACCUAAUAG	FALSE
hsa-mir-1247	CCGCUUGCCUCGCCCAGCGCAGCCCCGGCCGCUGGGCGCACCCGUCCCGUUCGUCCCCGGACGUUGCUCUCUACCCCGGGAACGUCGAGACUGGAGCGCCCGAACUGAGCCACCUUCGCGGACCCCGAGAGCGGCG	FALSE
hsa-mir-1249	GGGAGGAGGGAGGAGAUGGGCCAAGUUCCCUCUGGCUGGAACGCCCUUCCCCCCCUUCUUCACCUG	FALSE
hsa-mir-1250	CUGUCCCGCUGGCCUGGCAGGUGACGGUGCUGGAUGUGGCCUUUUUGCCUUUUCUAAAGGCCACAUUUUCCAGCCCAUUCAACCUUCCAGAGCCCUCUGAAGUGGCCACAGGC	FALSE
hsa-mir-1251	GUGGACUCUAGCUGCCAAAGGCGCUUCUCCUUCUGAACAGAGCGCUUUGCUCAGCCAGUGUAGACAUGGC	FALSE
hsa-mir-548g	AGUUAUUAGAUUAGUGCAAAAGUAAUUGCAGUUUUUGCAUUACGUUCUAUGGCAAAACUGUAAUUACUUUUGUACCAACAUAAUACUUC	FALSE
hsa-mir-1266	ACAGGUAGUGUCCCUCAGGGCUGUAGAACAGGGCUGGGAUUACUAAAGCCCUGUUCUAUGCCCUGAGGGACACUGAGCAUGUCA	FALSE
hsa-mir-548h-4	GCUAUUAGGUUGGUGCAAAAGUAAUCGCGGUUUUUGUCAUUACUUUAAUUACUUUACGUUUCAUUAAUGACAAAAACCGCAAUUACUUUUGCACCAACCUAAUACUUGCUA	FALSE
hsa-mir-1277	ACCUCCCAAAUAUAUAUAUAUAUGUACGUAUGUGUAUAUAAAUGUAUACGUAGAUAUAUAUGUAUUUUUGGUGGGUUU	FALSE
hsa-mir-1288	GAGGGUGUUGAUCAGCAGAUCAGGACUGUAACUCACCAUAGUGGUGGACUGCCCUGAUCUGGAGACCACUGCCUU	FALSE
hsa-mir-1292	CCUGGGAACGGGUUCCGGCAGACGCUGAGGUUGCGUUGACGCUCGCGCCCCGGCUCCCGUUCCAGG	TRUE
hsa-mir-1252	AGAAAGAAGGAAAUUGAAUUCAUUUAGAAAAGAGAAUUCCAAAUGAGCUUAAUUUCCUUUUUUCU	FALSE
hsa-mir-1255b-2	UCUUACGGAUGAGCAAAGAAAGUGGUUUGCGCCUCAAGAAACCACUUUCUUUGCUCAUCCAUAAGGA	FALSE
hsa-mir-664a	GAACAUUGAAACUGGCUAGGGAAAAUGAUUGGAUAGAAACUAUUAUUCUAUUCAUUUAUCCCCAGCCUACAAAAUGAAAAAA	FALSE
hsa-mir-1306	GUGAGCAGUCUCCACCACCUCCCCUGCAAACGUCCAGUGGUGCAGAGGUAAUGGACGUUGGCUCUGGUGGUGAUGGACAGUCCGA	FALSE
hsa-mir-1307	CAUCAAGACCCAGCUGAGUCACUGUCACUGCCUACCAAUCUCGACCGGACCUCGACCGGCUCGUCUGUGUUGCCAAUCGACUCGGCGUGGCGUCGGUCGUGGUAGAUAGGCGGUCAUGCAUACGAAUUUUCAGCUCUUGUUCUGGUGAC	FALSE
hsa-mir-513b	GUGUACAGUGCCUUUCACAAGGAGGUGUCAUUUAUGUGAACUAAAAUAUAAAUGUCACCUUUUUGAGAGGAGUAAUGUACAGCA	FALSE
hsa-mir-513c	GCGUACAGUGCCUUUCUCAAGGAGGUGUCGUUUAUGUGAACUAAAAUAUAAAUUUCACCUUUCUGAGAAGAGUAAUGUACAGCA	FALSE
hsa-mir-1537	ACAGCUGUAAUUAGUCAGUUUUCUGUCCUGUCCACACAGAAAACCGUCUAGUUACAGUUGU	FALSE
hsa-mir-1908	CGGGAAUGCCGCGGCGGGGACGGCGAUUGGUCCGUAUGUGUGGUGCCACCGGCCGCCGGCUCCGCCCCGGCCCCCGCCCC	FALSE
hsa-mir-1909	CAUCCAGGACAAUGGUGAGUGCCGGUGCCUGCCCUGGGGCCGUCCCUGCGCAGGGGCCGGGUGCUCACCGCAUCUGCCCC	TRUE
hsa-mir-1910	UGUCCCUUCAGCCAGUCCUGUGCCUGCCGCCUUUGUGCUGUCCUUGGAGGGAGGCAGAAGCAGGAUGACAAUGAGGGCAA	FALSE
hsa-mir-1911	UCGGCAUCUGCUGAGUACCGCCAUGUCUGUUGGGCAUCCACAGUCUCCCACCAGGCAUUGUGGUCUCCGCUGACGCUUUG	FALSE
hsa-mir-1914	CGUGUGAGCCCGCCCUGUGCCCGGCCCACUUCUGCUUCCUCUUAGCGCAGGAGGGGUCCCGCACUGGGAGGGGCCCUCAC	FALSE
hsa-mir-1915	UGAGAGGCCGCACCUUGCCUUGCUGCCCGGGCCGUGCACCCGUGGGCCCCAGGGCGACGCGGCGGGGGCGGCCCUAGCGA	FALSE
hsa-mir-2114	CCUCCAUGCUCCUAGUCCCUUCCUUGAAGCGGUCGGAUAAUCACAUGACGAGCCUCAAGCAAGGGACUUCAAGCUGGUGG	FALSE
hsa-mir-2115	ACUGUCAUCCCACUGCUUCCAGCUUCCAUGACUCCUGAUGGAGGAAUCACAUGAAUUCAUCAGAAUUCAUGGAGGCUAGAAGCAGUAUGAGGAUCAUUUA	FALSE
hsa-mir-2116	GACCUAGGCUAGGGGUUCUUAGCAUAGGAGGUCUUCCCAUGCUAAGAAGUCCUCCCAUGCCAAGAACUCCCAGACUAGGA	FALSE
hsa-mir-2276	GUGUUCUUCCAGUCCGCCCUCUGUCACCUUGCAGACGGCUUUCUCUCCGAAUGUCUGCAAGUGUCAGAGGCGAGGAGUGGCAGCUGCAU	FALSE
hsa-mir-2277	GUGCUUCCUGCGGGCUGAGCGCGGGCUGAGCGCUGCCAGUCAGCGCUCACAUUAAGGCUGACAGCGCCCUGCCUGGCUCGGCCGGCGAAGCUC	FALSE
hsa-mir-2681	GCCCCCUUUUCACGCAUUUGUGUUUUACCACCUCCAGGAGACUGCCCAAAGACUCUUCAGUAUCAUGGAGUUGGUAAAGCACAGAUGCAUGAAUAAUUCAACGUG	FALSE
hsa-mir-2682	ACCUUCCUGAAAGAGGUUGGGGCAGGCAGUGACUGUUCAGACGUCCAAUCUCUUUGGGACGCCUCUUCAGCGCUGUCUUCCCUGCCUCUGCCUUUAGGACGAGUCUCAAA	FALSE
hsa-mir-3117	CCCUAAAGGGCCAGACACUAUACGAGUCAUAUAAGGGAAGGCAUUAUAGGACUCAUAUAGUGCCAGGUGUUUUGUGGG	FALSE
hsa-mir-3120	GUCAUGUGACUGCCUGUCUGUGCCUGCUGUACAGGUGAGCGGAUGUUCUGCACAGCAAGUGUAGACAGGCAGACACAUGAC	FALSE
hsa-mir-3121	AAAUGGUUAUGUCCUUUGCCUAUUCUAUUUAAGACACCCUGUACCUUAAAUAGAGUAGGCAAAGGACAGAAACAUUU	FALSE
hsa-mir-3124	GCGGGCUUCGCGGGCGAAGGCAAAGUCGAUUUCCAAAAGUGACUUUCCUCACUCCCGUGAAGUCGGC	FALSE
hsa-mir-3126	AUGAUUAUAUGAGGGACAGAUGCCAGAAGCACUGGUUAUGAUUUGCAUCUGGCAUCCGUCACACAGAUAAUUAU	FALSE
hsa-mir-3127	GGCCAGGCCCAUCAGGGCUUGUGGAAUGGGAAGGAGAAGGGACGCUUCCCCUUCUGCAGGCCUGCUGGGUGUGGCU	FALSE
hsa-mir-3129	GUACUUGGGCAGUAGUGUAGAGAUUGGUUUGCCUGUUAAUGAAUUCAAACUAAUCUCUACACUGCUGCCCAAGAGC	FALSE
hsa-mir-3130-1	CUUGUCAUGUCUUACCCAGUCUCCGGUGCAGCCUGUUGUCAAGGCUGCACCGGAGACUGGGUAAGACAUGACAAG	FALSE
hsa-mir-3130-2	CUUGUCAUGUCUUACCCAGUCUCCGGUGCAGCCUUGACAACAGGCUGCACCGGAGACUGGGUAAGACAUGACAAG	FALSE
hsa-mir-3136	AAUAUGAAACUGACUGAAUAGGUAGGGUCAUUUUUCUGUGACUGCACAUGGCCCAACCUAUUCAGUUAGUUCCAUAUU	FALSE
hsa-mir-3140	CCUCUUGAGGUACCUGAAUUACCAAAAGCUUUAUGUAUUCUGAAGUUAUUGAAAAUAAGAGCUUUUGGGAAUUCAGGUAGUUCAGGAGUG	FALSE
hsa-mir-548t	AGGGUGGUGCAAAAGUGAUCGUGGUUUUUGCAAUUUUUUAAUGACAAAAACCACAAUUACUUUUGCACCAACCU	FALSE
hsa-mir-3144	AACUACACUUUAAGGGGACCAAAGAGAUAUAUAGAUAUCAGCUACCUAUAUACCUGUUCGGUCUCUUUAAAGUGUAGUU	FALSE
hsa-mir-3145	UAUAUGAGUUCAACUCCAAACACUCAAAACUCAUUGUUGAAUGGAAUGAGAUAUUUUGAGUGUUUGGAAUUGAACUCGUAUA	FALSE
hsa-mir-3150a	GGGAAGCAGGCCAACCUCGACGAUCUCCUCAGCACCUGAACGCCAAGGCUGGGGAGAUCCUCGAGGUUGGCCUGCUUUCC	FALSE
hsa-mir-3151	GGGGUGAUGGGUGGGGCAAUGGGAUCAGGUGCCUCAAAGGGCAUCCCACCUGAUCCCACAGCCCACCUGUCACCCC	FALSE
hsa-mir-3152	GUGCAGAGUUAUUGCCUCUGUUCUAACACAAGACUAGGCUUCCCUGUGUUAGAAUAGGGGCAAUAACUCUGCAC	FALSE
hsa-mir-3074	GCUCGACUCCUGUUCCUGCUGAACUGAGCCAGUGUGUAAAAUGAGAACUGAUAUCAGCUCAGUAGGCACCGGAGGGCGGGU	FALSE
hsa-mir-3156-1	GCAGAAGAAAGAUCUGGAAGUGGGAGACACUUUUACUAUAUAUAGUGGCUCCCACUUCCAGAUCUUUCUCUCUGU	FALSE
hsa-mir-3157	GGGAAGGGCUUCAGCCAGGCUAGUGCAGUCUGCUUUGUGCCAACACUGGGGUGAUGACUGCCCUAGUCUAGCUGAAGCUUUUCCC	FALSE
hsa-mir-3158-1	AUUCAGGCCGGUCCUGCAGAGAGGAAGCCCUUCUGCUUACAGGUAUUGGAAGGGCUUCCUCUCUGCAGGACCGGCCUGAAU	FALSE
hsa-mir-3158-2	AUUCAGGCCGGUCCUGCAGAGAGGAAGCCCUUCCAAUACCUGUAAGCAGAAGGGCUUCCUCUCUGCAGGACCGGCCUGAAU	FALSE
hsa-mir-3160-1	GGACCUGCCCUGGGCUUUCUAGUCUCAGCUCUCCUCCAGCUCAGCUGGUCAGGAGAGCUGAGACUAGAAAGCCCAGGGCAGGUUC	FALSE
hsa-mir-3160-2	ACCUGCCCUGGGCUUUCUAGUCUCAGCUCUCCUGACCAGCUGAGCUGGAGGAGAGCUGAGACUAGAAAGCCCAGGGCAGGU	FALSE
hsa-mir-3162	CUGACUUUUUUAGGGAGUAGAAGGGUGGGGAGCAUGAACAAUGUUUCUCACUCCCUACCCCUCCACUCCCCAAAAAAGUCAG	FALSE
hsa-mir-3173	UCCCUGCCCUGCCUGUUUUCUCCUUUGUGAUUUUAUGAGAACAAAGGAGGAAAUAGGCAGGCCAGGGA	FALSE
hsa-mir-323b	UGGUACUCGGAGGGAGGUUGUCCGUGGUGAGUUCGCAUUAUUUAAUGAUGCCCAAUACACGGUCGACCUCUUUUCGGUAUCA	FALSE
hsa-mir-3177	CCACGUGCCAUGUGUACACACGUGCCAGGCGCUGUCUUGAGACAUUCGCGCAGUGCACGGCACUGGGGACACGUGGCACUGG	FALSE
hsa-mir-3180-1	CAGUGCGACGGGCGGAGCUUCCAGACGCUCCGCCCCACGUCGCAUGCGCCCCGGGAAAGCGUGGGGCGGAGCUUCCGGAGGCCCCGCCCUGCUG	FALSE
hsa-mir-3180-2	GCGACGGGCGGAGCUUCCAGACGCUCCGCCCCACGUCGCAUGCGCCCCGGGAAAGCGUGGGGCGGAGCUUCCGGAGGCCCCGCCCUGC	FALSE
hsa-mir-3180-3	CAGUGCGACGGGCGGAGCUUCCAGACGCUCCGCCCCACGUCGCAUGCGCCCCGGGAAAGCGUGGGGCGGAGCUUCCGGAGGCCCCGCCCUGCUG	FALSE
hsa-mir-3184	AAGCAAGACUGAGGGGCCUCAGACCGAGCUUUUGGAAAAUAGAAAAGUCUCGCUCUCUGCCCCUCAGCCUAACUU	FALSE
hsa-mir-3065	CUGCCCUCUUCAACAAAAUCACUGAUGCUGGAGUCGCCUGAGUCAUCACUCAGCACCAGGAUAUUGUUGGAGAGGACAG	FALSE
hsa-mir-3186	AGCCUGCGGUUCCAACAGGCGUCUGUCUACGUGGCUUCAACCAAGUUCAAAGUCACGCGGAGAGAUGGCUUUGGAACCAGGGGCU	FALSE
hsa-mir-3156-2	UGCAGAAGAAAGAUCUGGAAGUGGGAGACACUUUCACUAUAUAUAGUGGCUCCCACUUCCAGAUCUUUCUCUCUGUA	FALSE
hsa-mir-3187	GCUGGCCCUGGGCAGCGUGUGGCUGAAGGUCACCAUGUUCUCCUUGGCCAUGGGGCUGCGCGGGGCCAGC	FALSE
hsa-mir-3189	GCCUCAGUUGCCCCAUCUGUGCCCUGGGUAGGAAUAUCCUGGAUCCCCUUGGGUCUGAUGGGGUAGCCGAUGC	FALSE
hsa-mir-3190	CUGGGGUCACCUGUCUGGCCAGCUACGUCCCCACGGCCCUUGUCAGUGUGGAAGGUAGACGGCCAGAGAGGUGACCCCGG	FALSE
hsa-mir-3191	GGGGUCACCUCUCUGGCCGUCUACCUUCCACACUGACAAGGGCCGUGGGGACGUAGCUGGCCAGACAGGUGACCCC	FALSE
hsa-mir-3192	GGAAGGGAUUCUGGGAGGUUGUAGCAGUGGAAAAAGUUCUUUUCUUCCUCUGAUCGCCCUCUCAGCUCUUUCCUUCU	FALSE
hsa-mir-3194	AGGUGGCAGGGCCAGCCACCAGGAGGGCUGCGUGCCACCCGGGCAGCUCUGCUGCUCACUGGCAGUGUCACCU	FALSE
hsa-mir-548x	AGGUUAGUGCAAAAGUAAUUGCAGUUUUUGCGUUACUUUCAAUCGUAAAAACUGCAAUUACUUUCACACCAAUCU	FALSE
hsa-mir-3200	GGUGGUCGAGGGAAUCUGAGAAGGCGCACAAGGUUUGUGUCCAAUACAGUCCACACCUUGCGCUACUCAGGUCUGCUCGUGCCCU	FALSE
hsa-mir-514b	CAUGUGGUACUCUUCUCAAGAGGGAGGCAAUCAUGUGUAAUUAGAUAUGAUUGACACCUCUGUGAGUGGAGUAACACAUG	FALSE
hsa-mir-2355	CAGACGUGUCAUCCCCAGAUACAAUGGACAAUAUGCUAUUAUAAUCGUAUGGCAUUGUCCUUGCUGUUUGGAGAUAAUACUGCUGAC	FALSE
hsa-mir-500b	CCCCCUCUCUAAUCCUUGCUACCUGGGUGAGAGUGCUUUCUGAAUGCAGUGCACCCAGGCAAGGAUUCUGCAAGGGGGA	FALSE
hsa-mir-1233-2	GUGAGUGGGAGGCCAGGGCACGGCAGGGGGAGCUGCAGGGCUAUGGGAGGGGCCCCAGCGUCUGAGCCCUGUCCUCCCGCAG	FALSE
hsa-mir-3605	ACUUUAUACGUGUAAUUGUGAUGAGGAUGGAUAGCAAGGAAGCCGCUCCCACCUGACCCUCACGGCCUCCGUGUUACCUGUCCUCUAGGUGGGACGCUCG	TRUE
hsa-mir-3606	UUGUUGCUAUCUAGGUUAGUGAAGGCUAUUUUAAUUUUUUUAAAAUUUCUUUCACUACUUAGG	TRUE
hsa-mir-3607	AAGGUUGCGGUGCAUGUGAUGAAGCAAAUCAGUAUGAAUGAAUUCAUGAUACUGUAAACGCUUUCUGAUGUACUACUCA	FALSE
hsa-mir-3613	UGGUUGGGUUUGGAUUGUUGUACUUUUUUUUUUGUUCGUUGCAUUUUUAGGAACAAAAAAAAAAGCCCAACCCUUCACACCACUUCA	FALSE
hsa-mir-3614	GGUUCUGUCUUGGGCCACUUGGAUCUGAAGGCUGCCCCUUUGCUCUCUGGGGUAGCCUUCAGAUCUUGGUGUUUUGAAUUCUUACU	FALSE
hsa-mir-3616	UGUCACUCCGCCAGCAUCAUGAAGUGCACUCAUGAUAUGUUUGCCCCAUCAGCGUGUCACGAGGGCAUUUCAUGAUGCAGGCGGGGUUGGCA	FALSE
hsa-mir-3617	AGGUCAUAGAAAGACAUAGUUGCAAGAUGGGAUUAGAAACCAUAUGUCUCAUCAGCACCCUAUGUCCUUUCUCUGCCCU	FALSE
hsa-mir-3619	ACGGCAUCUUUGCACUCAGCAGGCAGGCUGGUGCAGCCCGUGGUGGGGGACCAUCCUGCCUGCUGUGGGGUAAGGACGGCUGU	FALSE
hsa-mir-3620	GUGAGGUGGGGGCCAGCAGGGAGUGGGCUGGGCUGGGCUGGGCCAAGGUACAAGGCCUCACCCUGCAUCCCGCACCCAG	TRUE
hsa-mir-3622a	AAUAGAGGGUGCACAGGCACGGGAGCUCAGGUGAGGCAGGGAGCUGAGCUCACCUGACCUCCCAUGCCUGUGCACCCUCUAUU	FALSE
hsa-mir-3622b	AGUGAUAUAAUAGAGGGUGCACAGGCAUGGGAGGUCAGGUGAGCUCAGCUCCCUGCCUCACCUGAGCUCCCGUGCCUGUGCACCCUCUAUUGGCU	FALSE
hsa-mir-3653	UCCCUGGGGACCCCUGGCAGCCCCUCCUGAUGAUUCUUCUUCCUGAGCACGCUCAUGAUGAGCAAACUGAGCCUCUAAGAAGUUGACUGAAGGGGCUGCUUCCCCAAGGA	FALSE
hsa-mir-3663	CCCGGGACCUUGGUCCAGGCGCUGGUCUGCGUGGUGCUCGGGUGGAUAAGUCUGAUCUGAGCACCACACAGGCCGGGCGCCGGGACCAAGGGGGCUC	FALSE
hsa-mir-3664	CUGUAAACUUGAAGGUAGGGAACUCUGUCUUCACUCAUGAGUACCUUCCAACACGAGCUCUCAGGAGUAAAGACAGAGUUCCCUACCUUCAAUGUGGAU	FALSE
hsa-mir-3667	UGAGGAUGAAAGACCCAUUGAGGAGAAGGUUCUGCUGGCUGAGAACCUUCCUCUCCAUGGGUCUUUCAUCCUCA	FALSE
hsa-mir-3675	GGAUGAUAAGUUAUGGGGCUUCUGUAGAGAUUUCUAUGAGAACAUCUCUAAGGAACUCCCCCAAACUGAAUUC	FALSE
hsa-mir-3677	GGCAGUGGCCAGAGCCCUGCAGUGCUGGGCAUGGGCUUCUCGUGGGCUCUGGCCACGGCC	FALSE
hsa-mir-3678	GAAUCCGGUCCGUACAAACUCUGCUGUGUUGAAUGAUUGGUGAGUUUGUUUGCUCAUUGAUUGAAUCACUGCAGAGUUUGUACGGACCGGAUUC	FALSE
hsa-mir-3679	CGUGGUGAGGAUAUGGCAGGGAAGGGGAGUUUCCCUCUAUUCCCUUCCCCCCAGUAAUCUUCAUCAUG	FALSE
hsa-mir-3680-1	AAAUUUAAGGAGGGACUCACUCACAGGAUUGUGCAAAUGCAAAGUUGGCUUUUGCAUGACCCUGGGAGUAGGUGCCUCCUUAAAUUU	FALSE
hsa-mir-3681	ACUUCCAGUAGUGGAUGAUGCACUCUGUGCAGGGCCAACUGUGCACACAGUGCUUCAUCCACUACUGGAAGU	FALSE
hsa-mir-3682	UAAGUUAUAUAUGUCUACUUCUACCUGUGUUAUCAUAAUAAAGGUGUCAUGAUGAUACAGGUGGAGGUAGAAAUAUAUAACUUA	FALSE
hsa-mir-3688-1	UCUUCACUUUCAAGAGUGGCAAAGUCUUUCCAUAUGUAUGUAUGUAUGUCUGUUACACAUAUGGAAAGACUUUGCCACUCUUUAAAGUGAAGA	FALSE
hsa-mir-3689a	CCUGGGAGGUGUGAUAUCAUGGUUCCUGGGAGGUGUGAUCCUGUGCUUCCUGGGAGGUGUGAUAUCGUGGUUCCUGGG	FALSE
hsa-mir-3691	UUGAGGCACUGGGUAGUGGAUGAUGGAGACUCGGUACCCACUGCUGAGGGUGGGGACCAAGUCUGCGUCAUCCUCUCCUCAGUGCCUCAA	FALSE
hsa-mir-3692	CCAUUCCUGCUGGUCAGGAGUGGAUACUGGAGCAAUAGAUACAGUUCCACACUGACACUGCAGAAGUGG	FALSE
hsa-mir-3689b	GAUCCUGUGCUCCCUGGGGGGUCUGAUCCUGUGCUUCCUGGGAGGUGUGAUAUCAUGGUUCCUGGGAGGUGUGAUCCCGUGCUUCCUGGGAGGUGUGAUAUUGUGGUUCCUGGGAGGUGUGAUCCCGUGCUCCCUGGGAGGUGUGAUC	FALSE
hsa-mir-3912	AGAGAGGAAUGAACAGUUAAAUUAUAACAUGUCCAUAUUAUGGGUUAGUUGUGGACACAUACUAACGCAUAAUAUGGACAUGUUAUAAUUUAACUGUUCCUUUCU	FALSE
hsa-mir-3913-1	UUGUUUAUAAUAAACUGAAAUAUUUGGGACUGAUCUUGAUGUCUGCCAAAACCUUGGCAGACAUCAAGAUCAGUCCCAAAUAUUUCAGUUUAUUAUAGACAG	FALSE
hsa-mir-3913-2	UGUCUAUAAUAAACUGAAAUAUUUGGGACUGAUCUUGAUGUCUGCCAAGGUUUUGGCAGACAUCAAGAUCAGUCCCAAAUAUUUCAGUUUAUUAUAAACA	FALSE
hsa-mir-3150b	GAGGGAAAGCAGGCCAACCUCGAGGAUCUCCCCAGCCUUGGCGUUCAGGUGCUGAGGAGAUCGUCGAGGUUGGCCUGCUUCCCCUC	FALSE
hsa-mir-3922	GGAAGAGUCAAGUCAAGGCCAGAGGUCCCACAGCAGGGCUGGAAAGCACACCUGUGGGACUUCUGGCCUUGACUUGACUCUUUC	FALSE
hsa-mir-3925	GUGGGAAUAGCAAGAGAACUGAAAGUGGAGCCUGUCACAUCUCCAGACUCCAGUUUUAGUUCUCUUGCUAUUUCCAC	FALSE
hsa-mir-3927	UGCCAAUGCCUAUCACAUAUCUGCCUGUCCUAUGACAAACAUGGCAGGUAGAUAUUUGAUAGGCAUUGGCA	FALSE
hsa-mir-676	GCAUGACUCUUCAACCUCAGGACUUGCAGAAUUAAUGGAAUGCUGUCCUAAGGUUGUUGAGUUGUGC	FALSE
hsa-mir-3928	GCUGAAGCUCUAAGGUUCCGCCUGCGGGCAGGAAGCGGAGGAACCUUGGAGCUUCGGC	FALSE
hsa-mir-3934	CACAGCCCUUCCUGUCCCCAGUUUUCAGGUGUGGAAACUGAGGCAGGAGGCAGUGAAGUAACUUGCUCAGGUUGCACAGCUGGGAAGUGGAGCAGGGAUUUGAAUCC	FALSE
hsa-mir-3940	GCUUAUCGAGGAAAAGAUCGAGGUGGGUUGGGGCGGGCUCUGGGGAUUUGGUCUCACAGCCCGGAUCCCAGCCCACUUACCUUGGUUACUCUCCUUCCUUCU	TRUE
hsa-mir-3942	UCUUCAGUAUGACACCUCAAAGAAGCAAUACUGUUACCUGAAAUAGGCUGCGAAGAUAACAGUAUUUCAGAUAACAGUAUUACAUCUUUGAAGUGUCAUAUUCACUGAC	FALSE
hsa-mir-3944	UCCACCCAGCAGGCGCAGGUCCUGUGCAGCAGGCCAACCGAGAAGCGCCUGCGUCUCCCAUUUUCGGGCUGGCCUGCUGCUCCGGACCUGUGCCUGAUCUUAAUGCUG	FALSE
hsa-mir-374c	ACACGGACAAUGAUAAUACAACCUGCUAAGUGCUAGGACACUUAGCAGGUUGUAUUAUAUCCAUCCGAGU	FALSE
hsa-mir-642b	GAGUUGGGAGGUUCCCUCUCCAAAUGUGUCUUGAUCCCCCACCCCAAGACACAUUUGGAGAGGGACCCUCCCAACUC	FALSE
hsa-mir-550b-1	AGAGACUUGUUGGAGAUGUGCCUGAGGGAGUAAGACACUAUCUUACAACAACAGGGCUCUUACUCCCUCAGGCACUGCACCAGCCAGCAAAGCAUCA	FALSE
hsa-mir-550b-2	AGAGACUCGCUGGAGAUGUGCCUGAGGGAGUAAGACACUAUCUGACAACAACAGGGCUCUUACUCCCUCAGGCACUGCACCAGCCAGCAAAGCAUCA	FALSE
hsa-mir-548o-2	UGGUGCAAAAGUAAUUGCGGUUUUUGCCAUUAAAAGUAAUGCGGCCAAAACUGCAGUUACUUUUGCACCC	FALSE
hsa-mir-4423	AUCAUGUACUGCAGUUGCCUUUUUGUUCCCAUGCUGUUUAAGCCUAGCAUAGGCACCAAAAAGCAACAACAGUAUGUGAA	FALSE
hsa-mir-548ad	CUGUUAGGUUGGUGCAAAAGUAAUUGUGGUUUUUGAAAGUAACUUGGCGAAAACGACAAUGACUUUUGCACCAAUCUAAUAC	FALSE
hsa-mir-4433a	CAUCCUCCUUACGUCCCACCCCCCACUCCUGUUUCUGGUGAAAUAUUCAAACAGGAGUGGGGGUGGGACAUAAGGAGGAUA	FALSE
hsa-mir-548ae-2	UGUGCAAAAGUAAUUGUGGUUUUUGUCAUUUAAAAGUAAUGGCAAAAACUGCAAUUACUUUCACACC	FALSE
hsa-mir-4445	UUCCUGCAGAUUGUUUCUUUUGCCGUGCAAGUUUAAGUUUUUGCACGGCAAAAGAAACAAUCCAGAGGGU	FALSE
hsa-mir-4446	CUGGUCCAUUUCCCUGCCAUUCCCUUGGCUUCAAUUUACUCCCAGGGCUGGCAGUGACAUGGGUCAA	FALSE
hsa-mir-548ah	AGGUUGGUGCAAAAGUGAUUGCAGUGUUUGCCAAUAAAAGUAAUGACAAAAACUGCAGUUACUUUUGCACCAGCCC	FALSE
hsa-mir-548aj-2	AAGGUAUUAGGUUGGUGCAAAAGUAAUUGCAGUUUUUGCUAUUACUUUUAAUGGUAAAAACUGCAAUUACUUUUACACCAACCUAAUAUUUA	FALSE
hsa-mir-4474	UUGCCUACCUUGUUAGUCUCAUGAUCAGACACAAAUAUGGCUCUUUGUGGCUGGUCAUGAGGCUAACAAGGUAGGCAC	FALSE
hsa-mir-4482	AGUGAGCAACCCAGUGGGCUAUGGAAAUGUGUGGAAGAUGGCAUUUCUAUUUCUCAGUGGGGCUCUUACC	FALSE
hsa-mir-4485	AGAGGCACCGCCUGCCCAGUGACAUGCGUUUAACGGCCGCGGUACCCUAACUGUGCA	FALSE
hsa-mir-4520-1	GUGUGCCACCUGCGUGUUUUCUGUCCAAAUCAGAAAAGGAUUUGGACAGAAAACACGCAGGAAGAAGGAA	FALSE
hsa-mir-4524a	GAACGAUAGCAGCAUGAACCUGUCUCACUGCAGAAUUAUUUUGAGACAGGCUUAUGCUGCUAUCCUUCA	FALSE
hsa-mir-4529	AUGACAGGCCAUCAGCAGUCCAAUGAAGACAUGAAGACCCAAUGUCUUCAUUGGACUGCUGAUGGCCCGUCACUGGGA	FALSE
hsa-mir-548am	AGUUGGUGCAAAAGUAAUUGCGGUUUUUGCCGUCGAAAAUAAUGGCAAAAACUGCAGUUACUUUUGUACCAAUG	FALSE
hsa-mir-4536-1	AUGUGGUAGAUAUAUGCACGAUAUAUAUACUGCCCUGCUUUUAUACAUACAUACAUACAUACCUAUAUCGUGCAUAUAUCUACCACAU	FALSE
hsa-mir-4632	GAGGGCAGCGUGGGUGUGGCGGAGGCAGGCGUGACCGUUUGCCGCCCUCUCGCUGCUCUAG	TRUE
hsa-mir-4633	UGGCAAGUCUCCGCAUAUGCCUGGCUAGCUCCUCCACAAAUGCGUGUGGAGGAGCUAGCCAGGCAUAUGCAGAGCGUCA	FALSE
hsa-mir-4638	GACUCGGCUGCGGUGGACAAGUCCGGCUCCAGAACCUGGACACCGCUCAGCCGGCCGCGGCAGGGGUC	FALSE
hsa-mir-4639	UUGCUAAGUAGGCUGAGAUUGAUGUCAGGUUAUCCCCAAGCAUAACCUCACUCUCACCUUGCUUUGCAG	TRUE
hsa-mir-4640	CUGUGGGCUGGGCCAGGGAGCAGCUGGUGGGUGGGAAGUAAGAUCUGACCUGGACUCCAUCCCACCCACCCCCUGUUUCCUGGCCCACAG	TRUE
hsa-mir-4645	UGAUAGGGAAACCAGGCAAGAAAUAUUGUCUCCUCAAGUUGCGACGAGACAGUAGUUCUUGCCUGGUUUCUCUAUCA	FALSE
hsa-mir-4646	ACUGGGAAGAGGAGCUGAGGGACAUUGCGGAGAGGGUCUCACAUUGUCCCUCUCCCUUCCCAG	TRUE
hsa-mir-4649	UCUGGGCGAGGGGUGGGCUCUCAGAGGGGCUGGCAGUACUGCUCUGAGGCCUGCCUCUCCCCAG	TRUE
hsa-mir-4650-1	UUCUGUAGAGAUUAUCAGGCCUCUUUCUACCUUCCAAGGCUCAGAAGGUAGAAUGAGGCCUGACAUAUCUGCAGGA	FALSE
hsa-mir-4650-2	UUCUGUAGAGAUUAUCAGGCCUCUUUCUACCUUCCAAGGCUCAGAAGGUAGAAUGAGGCCUGACAUAUCUGCAGGA	FALSE
hsa-mir-4652	UAUUGGACGAGGGGACUGGUUAAUAGAACUAACUAACCAGAACUAUUUUGUUCUGUUAACCCAUCCCCUCAUCUAAUA	FALSE
hsa-mir-4653	UUGUCCAAUUCUCUGAGCAAGGCUUAACACCAAAGGGUUAAGGGUUUGCUCUGGAGUUAAGGGUUGCUUGGAGAAUUGGAGAA	FALSE
hsa-mir-4655	CCAAGGGCACACCGGGGAUGGCAGAGGGUCGUGGGAAAGUGUUGACCCUCGUCAGGUCCCCGGGGAGCCCCUGG	FALSE
hsa-mir-4659a	GAAACUGCUGAAGCUGCCAUGUCUAAGAAGAAAACUUUGGAGAAAAAUUUUCUUCUUAGACAUGGCAACGUCAACAGUUUC	FALSE
hsa-mir-4661	UUUACUCUGAACUAGCUCUGUGGAUCCUGACAGACAGCCUGAUAGACAGGAUCCACAGAGCUAGUCCAGAGUAAA	FALSE
hsa-mir-4662a	UCUAUUUAGCCAAUUGUCCAUCUUUAGCUAUUCUGAAUGCCUAAAGAUAGACAAUUGGCUAAAUAGA	FALSE
hsa-mir-4659b	CUGUUGACGUUGCCAUGUCUAAGAAGAAAAUUUUUCUCCAAAGUUUUCUUCUUAGACAUGGCAGCUUCAGCAG	FALSE
hsa-mir-4664	GUUGGGGGCUGGGGUGCCCACUCCGCAAGUUAUCACUGAGCGACUUCCGGUCUGUGAGCCCCGUCCUCCGC	FALSE
hsa-mir-4665	CUCGAGGUGCUGGGGGACGCGUGAGCGCGAGCCGCUUCCUCACGGCUCGGCCGCGGCGCGUAGCCCCCGCCACAUCGGG	FALSE
hsa-mir-4666a	AUCACUUAAAUACAUGUCAGAUUGUAUGCCUACAAAAUCCCUCCAGACUGGCAUACAAUCUGACAUGUAUUUAAGAGAU	FALSE
hsa-mir-4667	UGACUGGGGAGCAGAAGGAGAACCCAAGAAAAGCUGACUUGGAGGUCCCUCCUUCUGUCCCCACAG	TRUE
hsa-mir-4668	AGGGAAAAAAAAAAGGAUUUGUCUUGUAGCCAGGAUAUUGUUUUAAAGAAAAUCCUUUUUGUUUUUCCAG	FALSE
hsa-mir-219b	GGAGCUCAGCCACAGAUGUCCAGCCACAAUUCUCGGUUGGCCGCAGACUCGUACAAGAAUUGCGUUUGGACAAUCAGUGGCGAAGCCC	FALSE
hsa-mir-4670	CUCUAGGAAGCGACCAUGAUGUAACUUCACAGACUCUCCAAAAGUCUGAAGUUACAUCAUGGUCGCUUCCUAGAG	FALSE
hsa-mir-4671	UAUUUUAAGACCGAAGACUGUGCGCUAAUCUCUUAGCACUGAAGAUUAGUGCAUAGUCUUUGGUCUCAAAAUA	FALSE
hsa-mir-4676	UGAAUGAAAGAGCCAGUGGUGAGACAGUGAGUUGAUUACUUCUCACUGUUUCACCACUGGCUCUUUGGUUCA	FALSE
hsa-mir-4677	GCAAAGCAGCAAUUGUUCUUUGGUCUUUCAGCCAUGACCUGACCUUCUGUCUGUGAGACCAAAGAACUACUUUGCUUGGC	FALSE
hsa-mir-4680	UAUAAGAACUCUUGCAGUCUUAGAUGUUAUAAAAAUAUAUAUCUGAAUUGUAAGAGUUGUUAGCAC	FALSE
hsa-mir-4684	GCACCAGGGGUACCUCUCUACUGACUUGCAACAUACAUUUGUCUUGGUGUGUUGCAAGUCGGUGGAGACGUACCCUUGGUGC	FALSE
hsa-mir-4685	UAGCCCAGGGCUUGGAGUGGGGCAAGGUUGUUGGUGAUAUGGCUUCCUCUCCCUUCCUGCCCUGGCUAG	TRUE
hsa-mir-4687	ACCUGAGGAGCCAGCCCUCCUCCCGCACCCAAACUUGGAGCACUUGACCUUUGGCUGUUGGAGGGGGCAGGCUCGCGGGU	FALSE
hsa-mir-1343	GCUGGCGUCGGUGCUGGGGAGCGGCCCCCGGGUGGGCCUCUGCUCUGGCCCCUCCUGGGGCCCGCACUCUCGCUCUGGGCCCGC	FALSE
hsa-mir-4690	GAGCAGGCGAGGCUGGGCUGAACCCGUGGGUGAGGAGUGCAGCCCAGCUGAGGCCUCUGC	TRUE
hsa-mir-4691	GGAGCACUCCCAGGUCCUCCAGGCCAUGAGCUGCGGCCCUGAUGUCUCUACUCCAGCCACGGACUGAGAGUGCAUAGGAGUGUCC	FALSE
hsa-mir-4693	GUUUAAAGAAUACUGUGAAUUUCACUGUCACAAAUUCAAAUAAAGUGAGAGUGGAAUUCACAGUAUUUAAGGAAU	FALSE
hsa-mir-4694	CAAAUACAUAGGUGUUAUCCUAUCCAUUUGCCUCUCUCAGAAAAUAGAGUCAAAUGGACAGGAUAACACCUAUGUAUUUG	FALSE
hsa-mir-4695	CCUGCAGGAGGCAGUGGGCGAGCAGGCGGGGCAGCCCAAUGCCAUGGGCCUGAUCUCACCGCUGCCUCCUUCCC	FALSE
hsa-mir-4697	GGGCCCAGAAGGGGGCGCAGUCACUGACGUGAAGGGACCACAUCCCGCUUCAUGUCAGUGACUCCUGCCCCUUGGUCU	FALSE
hsa-mir-4699	AGCAAUUGGAGAAGAUUGCAGAGUAAGUUCCUGAUUAAGAAAUGGAAUUUACUCUGCAAUCUUCUCCAAUUGCU	FALSE
hsa-mir-4700	UCAGUGAGGUCUGGGGAUGAGGACAGUGUGUCCUGAAAUUCACAGGACUGACUCCUCACCCCAGUGCACGAGGA	FALSE
hsa-mir-4701	CCUUGGCCACCACACCUACCCCUUGUGAAUGUCGGGCAAUGGGUGAUGGGUGUGGUGUCCACA	TRUE
hsa-mir-4703	UUAUGCAUAUUAGCAAUACAGUACAAAUAUAGUGUGUUUGAUUUGCACUGUAGUUGUAUUGUAUUGCCACUCUGUAUAA	FALSE
hsa-mir-4704	CUUAUCCUAGACACUAGGCAUGUGAGUGAUUGUCUUCCUCACUCAAUCAGUCACAUAUCUAGUGUCUAGAAUGAG	FALSE
hsa-mir-4707	GGUUCCGGAGCCCCGGCGCGGGCGGGUUCUGGGGUGUAGACGCUGCUGGCCAGCCCGCCCCAGCCGAGGUUCUCGGCACC	FALSE
hsa-mir-4708	UUUAGGAGAGAGAUGCCGCCUUGCUCCUUGAACAGGAGGAGCAAGGCGGCAUCUCUCUGAUACUAAA	FALSE
hsa-mir-4709	CUGCUUCAACAACAGUGACUUGCUCUCCAAUGGUAUCCAGUGAUUCGUUGAAGAGGAGGUGCUCUGUAGCAG	FALSE
hsa-mir-203b	GCGCCCGCCGGGUCUAGUGGUCCUAAACAUUUCACAAUUGCGCUACAGAACUGUUGAACUGUUAAGAACCACUGGACCCAGCGCGC	FALSE
hsa-mir-4711	AAAUGUGCAUCAGGCCAGAAGACAUGAGCCCUUUGGAAAGGUCUCGUGUCUUCUGGCUUGAUGCACAUUU	FALSE
hsa-mir-4712	GACAGGAUUCCAGUACAGGUCUCUCAUUUCCUUCAUGAUUAGGAAUACUACUUUGAAAUGAGAGACCUGUACUGUAUCUGUU	FALSE
hsa-mir-4713	GUCCCCAUUUUUCUCCCACUACCAGGCUCCCAUAAGGGUCGAAUGGGAUCCAGACAGUGGGAGAAAAAUGGGGAC	FALSE
hsa-mir-4714	AUUUUGGCCAACUCUGACCCCUUAGGUUGAUGUCAGAAUGAGGUGUACCAACCUAGGUGGUCAGAGUUGGCCAAAAU	FALSE
hsa-mir-4715	GGGGAAUGAAAGUUGGCUGCAGUUAAGGUGGCUAAUCAGCUGAUGGUGCCACCUUAACUGCAGCCAAUUCUAAUUCCCC	FALSE
hsa-mir-4716	CAUACUUUGUCUCCAUGUUUCCUUCCCCCUUCUGUAUACAUGUAUACAGGAGGAAGGGGGAAGGAAACAUGGAGACAAAGUGUG	FALSE
hsa-mir-3529	GGCACCAUUAGGUAGACUGGGAUUUGUUGUUGAGCGCAGUAAGACAACAACAAAAUCACUAGUCUUCCAGAUGGGGCC	FALSE
hsa-mir-4717	GGCAGUGUUUAGGCCACAGCCACCCAUGUGUAGGGGUGGCUACACAUGGGUGGCUGUGGCCUAAACACUGCC	FALSE
hsa-mir-4720	AAGCCUGGCAUAUUUGGUAUAACUUAAGCACCAGGUAAAAUCUGGUGCUUAAGUUGUACCAAGUAUAGCCAAGUUU	FALSE
hsa-mir-4722	GGCAGGAGGGCUGUGCCAGGUUGGCUGGGCCAGGCCUGACCUGCCAGCACCUCCCUGCAG	TRUE
hsa-mir-4520-2	CCUGCGUGUUUUCUGUCCAAAUCCUUUUCUGAUUUGGACAGAAAACACGCAGGU	FALSE
hsa-mir-4723	AGUUGGUGGGGGAGCCAUGAGAUAAGAGCACCUCCUAGAGAAUGUUGAACUAAAGGUGCCCUCUCUGGCUCCUCCCCAAAG	TRUE
hsa-mir-4724	ACGCAAAAUGAACUGAACCAGGAGUGAGCUUCGUGUACAUUAUCUAUUAGAAAAUGAAGUACCUUCUGGUUCAGCUAGUCCCUGUGCGU	FALSE
hsa-mir-4725	GUGUCUCUCUGGAGACCCUGCAGCCUUCCCACCCACCAGGGAGCUUUCCAUGGGCUGUGGGGAAGGCGUCAGUGUCGGGUGAGGGAACAC	FALSE
hsa-mir-4726	AGGGCCAGAGGAGCCUGGAGUGGUCGGGUCGACUGAACCCAGGUUCCCUCUGGCCGCA	TRUE
hsa-mir-4727	AAUCUGCCAGCUUCCACAGUGGCAGAUUUUCCCAUAGUGGGAAGCUGGCAGAUUC	FALSE
hsa-mir-4728	GUGGGAGGGGAGAGGCAGCAAGCACACAGGGCCUGGGACUAGCAUGCUGACCUCCCUCCUGCCCCAG	TRUE
hsa-mir-4731	CCCUGCCAGUGCUGGGGGCCACAUGAGUGUGCAGUCAUCCACACACAAGUGGCCCCCAACACUGGCAGGG	FALSE
hsa-mir-4732	GAGGGAGCUGUAGAGCAGGGAGCAGGAAGCUGUGUGUGUCCAGCCCUGACCUGUCCUGUUCUGCCCCCAGCCCCUC	FALSE
hsa-mir-4733	GGUCGCUUAAAUCCCAAUGCUAGACCCGGUGGCAAUCAAGGUCUAGCCACCAGGUCUAGCAUUGGGAUUUAAGCCC	FALSE
hsa-mir-4735	UGCAGUGCCUAAUUUGAACACCUUCGGUAUUCAUCAAAAAUACCAAAGGUGCUCAAAUUAGACAUUGCA	FALSE
hsa-mir-3064	GGUCUGGCUGUUGUGGUGUGCAAAACUCCGUACAUUGCUAUUUUGCCACACUGCAACACCUUACAG	TRUE
hsa-mir-4738	GGUCGCAUUUCUCCUUCUUACCAGCGCGUUUUCAGUUUCAUAGGGAAGCCUUUCCAUGAAACUGGAGCGCCUGGAGGAGAAGGGGCC	FALSE
hsa-mir-4740	GCCAAGGACUGAUCCUCUCGGGCAGGGAGUCAGAGGGGACCGCCCGAGAGGAUCCGUCCCUGC	FALSE
hsa-mir-4742	UCAGGCAAAGGGAUAUUUACAGAUACUUUUUAAAAUUUGUUUGAGUUGAGGCAGAUUAAAUAUCUGUAUUCUCCUUUGCCUGCAG	TRUE
hsa-mir-4743	GCUGGCCGGAUGGGACAGGAGGCAUGAAUGAGCCAUCUUUCCAAUGCCUUUCUGUCUUUUCUGGUCCAG	TRUE
hsa-mir-3591	CAGUAGCUAUUUAGUGUGAUAAUGGCGUUUGAUAGUUUAGACACAAACACCAUUGUCACACUCCACAGCUCUG	FALSE
hsa-mir-4745	GUGAGUGGGGCUCCCGGGACGGCGCCCGCCCUGGCCCUGGCCCGGCGACGUCUCACGGUCCC	TRUE
hsa-mir-4746	GUGUCUGUGCCGGUCCCAGGAGAACCUGCAGAGGCAUCGGGUCAGCGGUGCUCCUGCGGGCCGACACUCAC	FALSE
hsa-mir-4747	AGGGAAGGAGGCUUGGUCUUAGCACGGGGUCUAAGGCCCGGGCUUUCCUCCCAG	TRUE
hsa-mir-4749	CCUGCGGGGACAGGCCAGGGCAUCUAGGCUGUGCACAGUGACGCCCCUCCUGCCCCCACAG	TRUE
hsa-mir-4750	CGCUCGGGCGGAGGUGGUUGAGUGCCGACUGGCGCCUGACCCACCCCCUCCCGCAG	TRUE
hsa-mir-4753	AUAUCUACACAAGGCCAAAGGAAGAGAACAGAUAUAUCCACAGUACACUUGGCUGUUCUCUUUCUUUAGCCUUGUGUAGAUAU	FALSE
hsa-mir-371b	GGUAACACUCAAAAGAUGGCGGCACUUUCACCAGAGAGCAGAAAGUGCCCCCACAGUUUGAGUGCC	FALSE
hsa-mir-4755	AGAUUCAGCUUUCCCUUCAGAGCCUGGCUUUGGCAUCUAUGAAAGCCAGGCUCUGAAGGGAAAGUUGAAUCU	FALSE
hsa-mir-499b	GGAAGCAGCACAGACUUGCUGUGAUGUUCACGUGGAGAGGAGUUAAACAUCACUGCAAGUCUUAACAGCCGCC	FALSE
hsa-mir-4756	GGGAUAAAAUGCAGGGAGGCGCUCACUCUCUGCUGCCGAUUCUGCACCAGAGAUGGUUGCCUUCCUAUAUUUUGUGUC	FALSE
hsa-mir-4757	UUCCAGCCCGAGGCCUCUGUGACGUCACGGUGUCUGCGGGAGGAGACCAUGACGUCACAGAGGCUUCGCGCUCUGAG	FALSE
hsa-mir-4758	GGUGAGUGGGAGCCGGUGGGGCUGGAGUAAGGGCACGCCCGGGGCUGCCCCACCUGCUGACCACCCUCCCC	TRUE
hsa-mir-4760	GCCAUGGUGUUUAGAUUGAACAUGAAGUUAGAAUUCUUAAGUAUCAAAACUAAAUUCAUGUUCAAUCUAAACCCCAUGGC	FALSE
hsa-mir-4761	GGACAAGGUGUGCAUGCCUGACCCGUUGUCAGACCUGGAAAAAGGGCCGGCUGUGGGCAGGGAGGGCAUGCGCACUUUGUCC	FALSE
hsa-mir-4762	CUGAUACCCCAAAUCUUGAUCAGAAGCCUUGAUCAGAAGCUAGGAAGGCUUCUGAUCAAGAUUUGUGGUGUCAAG	FALSE
hsa-mir-4763	CCUGUCCCUCCUGCCCUGCGCCUGCCCAGCCCUCCUGCUCUGGUGACUGAGGACCGCCAGGCAGGGGCUGGUGCUGGGCGGGGGGCGGCGGG	FALSE
hsa-mir-4764	UCUUCCCCAUGGAUGUGGAAGGAGUUAUCUGUCACCAGUCAGAUAACUGUCACCAGUCAGUUAACUCCUUUCACACCCAUGGGGAAGA	FALSE
hsa-mir-4766	CUGAAGCUCCUUCUGAAAGAGCAGUUGGUGUUUAUUUUUUACUAAAUAGCAAUUGCUCUUUUGGAAGGAACUUGAG	FALSE
hsa-mir-4768	AAACUUUGAUUCUCUCUGGAUCCCAUGGAUAUGGGAACUGUGAUGUCCAGGAGAUCCAGAGAGAAUCAGAGUUU	FALSE
hsa-mir-4769	GAGGAGAGGUGGGAUGGAGAGAAGGUAUGAGCUAAAAAUCCCCAAGCUCUGCCAUCCUCCCUCCCCUACUUCUCCCC	FALSE
hsa-mir-4772	GUGAUUGCCUCUGAUCAGGCAAAAUUGCAGACUGUCUUCCCAAAUAGCCUGCAACUUUGCCUGAUCAGAGGCAGUCAC	FALSE
hsa-mir-4774	UAUAUUGUUGUCUGGUAUGUAGUAGGUAAUAACUGACAAACAGACAAUUGCCUAACAUGUGCCAGAAAACAACAUA	FALSE
hsa-mir-4776-1	CUAUAUGCAGUGGACCAGGAUGGCAAGGGCUCUCCUGAAAGGACAGUAGAGCCCUUGCCAUCCUGGUCCACUGCAUAUAG	FALSE
hsa-mir-4776-2	CUAUAUGCAGUGGACCAGGAUGGCAAGGGCUCUACUGUCCUUUCAGGAGAGCCCUUGCCAUCCUGGUCCACUGCAUAUAG	FALSE
hsa-mir-4777	UAGAAUAUUUCGGCAUUCUAGAUGAGAGAUAUAUAUAUACCUCAUAUGUAUAUGGUAUACCUCAUCUAGAAUGCUGUAAUAUUCUA	FALSE
hsa-mir-4778	UCACAUGUCCAAUUCUGUAAAGGAAGAAGAGGUAAGAAGAAGUGAAGCCCUCUUCUUCCUUUGCAGAGUUGAAUAUGUGG	FALSE
hsa-mir-4436b-1	GUGUCCUCACUUGUCCACUUCUGCCUGCCCUGCCCAAAUGGUGGAGCAGAUUCGAGGGGCAGGGCAGGAAGAAGUGGACAAGUGAGGCCAU	FALSE
hsa-mir-4781	AGGUGCACGCUCUAGCGGGGAUUCCAAUAUUGGGCCAAUUCCCCCAAUGUUGGAAUCCUCGCUAGAGCGUGCACUU	FALSE
hsa-mir-4782	AUUGCCCAGUUCUGGAUAUGAAGACAAUCAAGAAAAGAUUUGGUGUUCUUGAUUGUCUUCAUAUCUAGAACUGGGCAGU	FALSE
hsa-mir-4783	GGGAAAGCGGAGGGCGCGCCCAGCUCCCGGGCUGAUUGCGCUAACAGUGGCCCCGGUGUUGGGGCGCGUCUGCCGCUGCCCC	FALSE
hsa-mir-1245b	UUUAUAUGUAGGCCUUUAGAUCACUUAAAGAGUAUUCAACAUCAGAUGAUCUAAAGGCCUAUACAUAAA	FALSE
hsa-mir-2467	GGACAGGCACCUGAGGCUCUGUUAGCCUUGGCUCUGGGUCCUGCUCCUUAGAGCAGAGGCAGAGAGGCUCAGGGUCUGUCU	FALSE
hsa-mir-4786	GGGCAUGGCCUGAGACCAGGACUGGAUGCACCACUCUCCCUGUGAUGAGGUGAAGCCAGCUCUGGUCUGGGCCAUUUCAC	FALSE
hsa-mir-4787	CGGUCCAGACGUGGCGGGGGUGGCGGCGGCAUCCCGGACGGCCUGUGAGGGAUGCGCCGCCCACUGCCCCGCGCCGCCUGACCG	FALSE
hsa-mir-4789	CAUGCUACGUAUGUAUACACCUGAUAUGUGUAUGUGUAAAUACAUAUCCACACACAUAGCAGGUGUAUAUAUAGGUAGCCUG	FALSE
hsa-mir-4790	CAAUGUGACAUCGCUUUACCAUUCAUGUUCACUGAAAGGUAGAUUUUAAAAACAUGAAUGGUAAAGCGAUGUCACAUUG	FALSE
hsa-mir-4793	UUUCUCCUCGCUGCCCGCACAUCCUGCUCCACAGGGCAGAGGGAGGCCAAGAAGACCUCUGCACUGUGAGUUGGCUGGCUGGAGGAA	FALSE
hsa-mir-4795	UGAUAUGGAAGAAAUCCAGAAGUGGCUAAUAAUAUUGACACUAUAACAAUAAUGUCAAUAUUAUUAGCCACUUCUGGAUUUAUGAAUCA	FALSE
hsa-mir-4796	UAAAUUUGUGUCUAUACUCUGUCACUUUACUUUUGGCCUCAAGUCAUUGCAGUAAAGUGGCAGAGUAUAGACACAAAUUUA	FALSE
hsa-mir-4797	GACUCAGAAGACAGAGUGCCACUUACUGAAAGGUUUUUUCUCUCAGUAAGUGGCACUCUGUCUUCUGAGUU	FALSE
hsa-mir-4798	AAGUACAACUUCGGUAUACUUUGUGAAUUGGCUUUUACAAAAGACCAACUCACGAAGUAUACCGAAGUCAUACUU	FALSE
hsa-mir-4799	ACUGCUAAUAUCUAAAUGCAGCAUGCCAGUCCUGAGAUGCAGGGACUGGCAUGCUGCAUUUAUAUAUUAGCAGU	FALSE
hsa-mir-3688-2	UCACUUUAAAGAGUGGCAAAGUCUUUCCAUAUGUGUAACAGACAUACAUACAUACAUAUGGAAAGACUUUGCCACUCUUGAAAGUGA	FALSE
hsa-mir-4800	GGAGAAAGGAGUGGACCGAGGAAGGAAGGAAGGCAAGGCUGUCUGUCCAUCCGUCCGUCUGUCCACCUACCUGUCAGUCC	FALSE
hsa-mir-4802	CUGACUGGCUUGUAUGGAGGUUCUAGACCAUGUUAGUGUUCAAGUCUACAUGGAUGGAAACCUUCAAGCAGGCCAAGCAG	FALSE
hsa-mir-4804	UCAGUGUAUUUGGACGGUAAGGUUAAGCAAGGUGCGUCGUAUCUUGCUUAACCUUGCCCUCGAAAUACACUGA	FALSE
hsa-mir-4999	AUAGAAAAUAAAACACAUACUGCUGUAUUGUCAGGUAGUGAUAGGAUUUAUCACUACCUGACAAUACAGUAUGUGUUUGUUUUAUAUAUUU	FALSE
hsa-mir-5000	CUGAAGAGUAGAGUGUGUGGUCCCAGUUCAGAAGUGUUCCUGAGUAACUUGUGCUUAUAACUCAGGACACUUCUGAACUUGGACCAUACAGGUCUCCCUGCUU	FALSE
hsa-mir-5001	AGCUCAGGGCGGCUGCGCAGAGGGCUGGACUCAGCGGCGGAGCUGGCUGCUGGCCUCAGUUCUGCCUCUGUCCAGGUCCUUGUGACCCGCCCGCUCUCCU	FALSE
hsa-mir-5002	UCUUCCUCUCUGUCCUCUGGAAUUUGGUUUCUGAGGCACUUAGUAGGUGAUAGCAUGACUGACUGCCUCACUGACCACUUCCAGAUGAGGGUUACUC	FALSE
hsa-mir-5003	AUGAGUUUGCUUUGUGUCAUCCUCACAACAACCUUGCAGGGUAGAGAUGAUUUUUCCUACUUUUCUAGGUUGUUGGGGGCUGGGGCAGGGGGAACAGAG	FALSE
hsa-mir-5004	GGCACUUGCUUGGGGGUUAGUGAGGACAGGGCAAAUUCACGAGAUUGGGUUGUGCAGAGGCUGACACUUGGAUUUUCCUGGGCCUCAGGACUUCCUUUCAGACAUGG	TRUE
hsa-mir-548ao	AACUAUUCUUAGGUUGAUGCAGAAGUAACUACGGUUUUUGCAGUUGAAAGUAAUGGCAAAGACCGUGACUACUUUUGCAACAGCCUAAUAGUUUCU	FALSE
hsa-mir-5006	AACCAUUAGGGGGCUGUGGUUUGCCAGGGCAGGAGGUGGAAGGGAGCCCCAUUUACAGUGGUAACUUCCUUUCCCUUUCCAUCCUGGCAGGCUUCAGAGAACUUUACCAG	TRUE
hsa-mir-5007	GGUAAACCUUGGUGACUAAUUAGAGUCUGGCUGAUAUGGUUUGACACAGAGCUAAAUCAUAUGAACCAAACUCUAAUUAGUCAAUAAUUUCUGUU	FALSE
hsa-mir-548ap	ACCAAUUCCUAGGUUGGUGCAAAAGUAAUUGCGGUCUUUGUCAUUAAAACCAAUAACAAAAACCACAAUUACUUUUUACUGACCUAAAGAUUAAUU	FALSE
hsa-mir-5008	GGGCUGACCCCUAGGGUCAGGUGAGGCCCUUGGGGCACAGUGGUGCCAUCUCCCCUGUGCUCCCAGGGCCUCGCCUGUCCCUUGAGGUCGGCCC	FALSE
hsa-mir-5009	GACCAGAAGUGUUUUGGAUUUUGGACUUUUUCAGAUUUGGGGAUAUUUGCAUUAUACUUAUCCUAAAUCUGAAAGUCCAAAACCUGAAAUGACCAAUAAG	FALSE
hsa-mir-5010	GAUCCAGGGAACCCUAGAGCAGGGGGAUGGCAGAGCAAAAUUCAUGGCCUACAGCUGCCUCUUGCCAAACUGCACUGGAUUUUGUGUCUCCCAUUCCCCAGAGCUGUCUGAGGUGCUUUG	TRUE
hsa-mir-5011	AGAUGGUAUUGAGUGGAUGCUGUUAUAUAUACAGCCAUGCACUCUGUAGUUUGGGUACACAGUGCAUGGCUGUAUAUAUAACACUAUCCAUUCAUCUUUCAGC	FALSE
hsa-mir-5088	CCCAUCAGGGCUCAGGGAUUGGAUGGAGGUGAUGGGGGCAGGGGAUGGGUCUCACCCUCCCUUCUUCCUGGGCCCUCAG	TRUE
hsa-mir-5089	AAGGACUUCAGUGGGAUUUCUGAGUAGCAUCCUUGGAAUCUGCACUCAAGGGAUGCUACUCGGAAAUCCCACUGAAGUCCUUUU	FALSE
hsa-mir-1273g	GAGGUGGGAGGAUUGCUUGAGUCAGGGUGGUUGAGGCUGCAGUAAGUUGUGAUCAUACCACUGCACUCCAGCCUGAGUGACAGAGCAAGACCUUGUCUCA	FALSE
hsa-mir-5187	GACUAAGGGUGGGAUGAGGGAUUGAAGUGGAGCAGGAAUGCGCUUUUCUCCACUGAAUCCUCUUUUCCUCAGGUGG	TRUE
hsa-mir-5189	GGCCCGCCUUUUAGGGGCCUCGCUGUCUGGGCACAGGCGGAUGGACAGGCUGGCCUCUGGAUGACCUGCCAACCGUCAGAGCCCAGACCCACGUGGCCUCAGUUGGGGACCAGG	FALSE
hsa-mir-5195	GAGCAAAAACCAGAGAACAACAUGGGAGCGUUCCUAACCCCUAAGGCAACUGGAUGGGAGACCUGACCCAUCCAGUUCUCUGAGGGGGCUCUUGUGUGUUCUACAAGGUUGUUCA	FALSE
hsa-mir-5196	UCUGAGGAGACCUGGGCUGUCAGAGGCCAGGGAAGGGGACGAGGGUUGGGGAACAGGUGGUUAGCACUUCAUCCUCGUCUCCCUCCCAGGUUAGAAGGGCCCCCCUCUCUGAAGG	TRUE
hsa-mir-5197	UAUGGGAUUCCACAGACAAUGAGUAUCAAUGGCACAAACUCAUUCUUGAAUUUUUGCCAGUUCAAGAAGAGACUGAGUCAUCGAAUGCUCUAAAUGUCACUUCACCUCAUGU	FALSE
hsa-mir-4436b-2	GUGUCCUCACUUGUCCACUUCUGCCUGCCCUGCCCAAAUGGUGGAGCAGAUUCGAGGGGCAGGGCAGGAAGAAGUGGACAAGUGAGGCCAU	FALSE
hsa-mir-3680-2	AAAUUUAAGGAGGGACUCACUCACAGGAUUGUGCAAAUGCAAAGUUGGCUUUUGCAUGACCCUGGGAGUAGGUGCCUCCUUAAAUUU	FALSE
hsa-mir-4524b	UAGCUGGGUGGAUGUGUUCUUUUGAAGGAUAGCAGCAUAAGCCUGUCUCAAAAUAAUUCUGCAGUGAGACAGGUUCAUGCUGCUAUCGUUCCAAAGAGGAAGGGUAAUCACUGUC	FALSE
hsa-mir-5571	AUCUGACACAAAAUGUGAACCAAGCAAUUCUCAAAGGAGCCUCCCAGGAAAUUCACUUUAGGAAGUCCUAGGAGGCUCCUCUGAGAGUUGCUAAAACAAAACAUUGAGAGUCC	FALSE
hsa-mir-548aq	GAAAGUAAUUGCUGUUUUUGCCAUUACUUUCAGUGGCAAAAACUGCAAUUACUUUUGC	FALSE
hsa-mir-548ar	AAAAGUAAUUGCAGUUUUUGCUGUUGAACGUAGUGGUAAAACUGCAGUUAUUUUUGC	FALSE
hsa-mir-548as	AAAAGUAAUUGCGGGUUUUGCCGUUGCUUUUAAUGGUAAAACCCACAAUUAUGUUUGU	FALSE
hsa-mir-5579	UAUGGUACUCCUUAAGCUAACAGGCCCCUGUCACCAUUAGCUUAAGGAGUACCAGAUC	FALSE
hsa-mir-664b	UGGGCUAAGGGAGAUGAUUGGGUAGAAAGUAUUAUUCUAUUCAUUUGCCUCCCAGCCUACA	FALSE
hsa-mir-5580	UGCUGGCUCAUUUCAUAUGUGUGCUGAGAAAAUUCACACAUAUGAAGUGAGCCAGCAC	FALSE
hsa-mir-5581	AGCCUUCCAGGAGAAAUGGAGACCCUAUACAUACCUGUUUCCAUGCCUCCUAGAAGUUCC	FALSE
hsa-mir-548at	AAAAGUUAUUGCGGUUUUGGCUGCCAAAAGAAAUGGCCAAAACCGCAGUAACUUUUGU	FALSE
hsa-mir-5582	UAGGCACACUUAAAGUUAUAGCUACAUCAGUUAUAACUAUAUCAGUUAAAACUUUAAGUGUGCCUAGG	FALSE
hsa-mir-5583-1	AAACUAAUAUACCCAUAUUCUGGCUAGGUGAUCAUCAGAAUAUGGGUAUAUUAGUUUGG	FALSE
hsa-mir-5583-2	AAACUAAUAUACCCAUAUUCUGAUGAUCACCUAGCCAGAAUAUGGGUAUAUUAGUUUGG	FALSE
hsa-mir-5584	CAGGGAAAUGGGAAGAACUAGAUUUGAAUCCAGACCUUUAGUUCUUCCCUUUGCCCAAUU	FALSE
hsa-mir-5585	UGAAGUACCAGCUACUCGAGAGGUCAGAGGAUUGCUCCUGAAUAGCUGGGACUACAGGU	FALSE
hsa-mir-5586	UAUCCAGCUUGUUACUAUAUGCUUUUUAAAUGGGGCACAGAGUGACAAGCUGGUUAAAG	FALSE
hsa-mir-5587	AUGGUCACCUCCGGGACUCAGCCCUGUGCUGAGCCCCGGGCAGUGUGAUCAUC	FALSE
hsa-mir-548au	AAAAGUAAUUGCGGUUUUUGCUAUUGGUUUUAAUGGCAGUUACUUUUGCACCAG	FALSE
hsa-mir-1295b	CACCCAGAUCUGCGGCCUAAUCACAGGCCACAUUUCUGAAUAGGCCACGGAUCUGGGCAA	FALSE
hsa-mir-5588	ACUGGCAUUAGUGGGACUUUUUUUUUUUUUUUUUUUAAUGUUAAAAGUCCCACUAAUGCCAGC	FALSE
hsa-mir-5589	GGCUGGGUGCUCUUGUGCAGUGAGCAACCUACACAACUGCACAUGGCAACCUAGCUCCCA	FALSE
hsa-mir-4536-2	AUGUGGUAGAUAUAUGCACGAUAUAGGUAUGUAUGUAUGUAUGUAUAAAAGCAGGGCAGUAUAUAUAUCGUGCAUAUAUCUACCACAU	FALSE
hsa-mir-5590	UUGCCAUACAUAGACUUUAUUGUGUUGAUCAACAAUAAAGUUCAUGUAUGGCAA	FALSE
hsa-mir-5591	UGGGAGCUAAGCUAUGGGUAUACUGAGCUUAUGUAUGCAUCUGCAUACCCAUAGCUUAGCUCCCA	FALSE
hsa-mir-548av	AAAAGUACUUGCGGAUUUGCCAUCACCUUUACCUUUAAUGGCAAAACUGCAGUUACUUUUGC	FALSE
hsa-mir-5699	CUGUACCCCUGCCCCAACAAGGAAGGACAAGAGGUGUGAGCCACACACACGCCUGGCCUCCUGUCUUUCCUUGUUGGAGCAGGGAUGUAG	FALSE
hsa-mir-6499	UCAGUCGGGCGCAAGAGCACUGCAGUUCUGUUGGGUGACAGCAGUGUUUGUUUUGCCCACAG	FALSE
hsa-mir-548ay	AGAAGAUGCUUACUACUAGGUUGGUGCAAAAGUAAUUGUGGUUUUUGCAUUUAAAGUAAUGGCCAAAACCGCGAUUACUCUUGCACGAACCUAACGGUAACACUUCU	FALSE
hsa-mir-6500	CCUGCCUGCAGAAAGGAGCUAUCCACUCCAGGUGUCCUUUCUUCUGAGAGCUGGACACUUGUUGGGAUGACCUGCCUGCAGGUAGG	FALSE
hsa-mir-548az	AGAUUGUAUUAGGUUGGUGCAAAAGUGAUUGUGGUUUUUGCUGUUACUUUUAAUGGCAAAAACUGCAAUCACUUUUGCACCAACCUAAUAAAUUU	FALSE
hsa-mir-6501	GGAGUUGCCAGGGCUGCCUUUGGUGACAGCAGCAGUAGAGUUGCCAGAGCAGCCUGCGGUAACAGUA	FALSE
hsa-mir-6502	CAGAGUGGGAGCUCUAGAAAGAUUGUUGACCAAUCAUCUUAUUGACUAGACCAUCUUUCUAGAGUAUAACUAUUUU	FALSE
hsa-mir-6503	AAUGGUCCCCCCAGGGAGGUCUGCAUUCAAAUCCCCAGAAGCUGAGGAUUAGGGGACUAGGAUGCAGACCUCCCUGGGGGACCAUU	FALSE
hsa-mir-6504	GCAGUCUGGCUGUGCUGUAAUGCAGUCUGCACCCUGCUGCAUUACAGCACAGCCAUUCUCU	FALSE
hsa-mir-6505	GCAUUGGAAUAGGGGAUAUCUCAGCAUGUUGAGCCCUGUCUCUGGGGAGCUGACUUCUACCUCUUCCAAAG	TRUE
hsa-mir-6506	GACUGGGAUGUCACUGAAUAUGGUGUUUGUGAGUUGAUUGACAUCGUAUCAGAGAUUCCAGACACA	FALSE
hsa-mir-6507	GGAGGGAAGAAUAGGAGGGACUUUGUAUUGUGGUUCAGUACCAUGCAAAGUCCUUCCUAUUUUUCCCUCC	FALSE
hsa-mir-6508	UUCCUCUAGAAAUGCAUGACCCACCCUGAGUUUUGGUGGGCCAUGCAUUUCUAGAACUCC	FALSE
hsa-mir-6509	UUUUUGUGUGUGAAAUUAGGUAGUGGCAGUGGAACACUAUAUUAAUCAGGUUUCCACUGCCACUACCUAAUUUCUCAGAUGGAAA	FALSE
hsa-mir-6510	AGCAGCAGGGGAGAGAGAGGAGUCCUCUAGACACCGACUCUGUCUCCUGCAGAU	TRUE
hsa-mir-6511a-1	CCUGCAGGCAGAAGUGGGGCUGACAGGGCAGAGGGUUGCGCCCCCUCACCAUCCCUUCUGCCUGCAG	FALSE
hsa-mir-6512	UAUGCUCUUACCAUUAGAAGAGCUGGAAGAAGGCUGAGGGAGAUGCCUUCUUCCAGCCCUUCUAAUGGUAGGAGCAU	FALSE
hsa-mir-6513	GCUUUGGGAUUGACGCCACAUGUCUCAGGUCCCCAGCUGAGUCAAGUGUCAUCUGUCCCUAGGC	TRUE
hsa-mir-6515	CAUUGGAGGGUGUGGAAGACAUCUGGGCCAACUCUGAUCUCUUCAUCUACCCCCCAG	TRUE
hsa-mir-6715b	GGUUGUGCCCACAGGCACGACUGGUUUGGCAAUUCAGUAAAAAUGCUCAAACCGGCUGUGCCUGUGGACGCAGCCCA	FALSE
hsa-mir-6716	GAGAGGCCAAGACCUUGGGAAUGGGGGUAAGGGCCUUCUGAGCCCAGGUCCGAACUCUCCAUUCCUCUGCAGAGCGCUCU	TRUE
hsa-mir-6511b-1	GGGACGGGGCCUGCAGGCAGAAGUGGGGCUGACAGGGCAGAGGGUUGCGCCCCCUCACCACCCCUUCUGCCUGCAGCGGUGGGCU	TRUE
hsa-mir-6720	UUGAGCGAGAGAUUGUGGCGCACCGAGUUCUUCCAGCCCUGGUAGGCGCCGCGGAAGAAGGGGAAGCGCGCCUGCAGGAACUGGUAGAUCUCGCUGAG	FALSE
hsa-mir-6722	GGCCUCAGGCAGGCGCACCCGACCACAUGCAUGGCUGGUGGCGGCGUGCAGGGGUCGGGUGGGCCAGGCUGUGGGGCG	FALSE
hsa-mir-892c	GGCAGUGCCCUAUUCAGAAAGGUGCCAGUCACUUAGAUUACAUGUCACUGUUUCCUUUCUGAGUGGAGUAGGGCUUA	FALSE
hsa-mir-6726	GGGGGCGGGAGCUGGGGUCUGCAGGUUCGCACUGAUGCCUGCUCGCCCUGUCUCCCGCUAG	TRUE
hsa-mir-6727	GGGUGCUCGGGGCAGGCGGCUGGGAGCGGCCCUCACAUUGAUGGCUCCUGCCACCUCCUCCGCAG	TRUE
hsa-mir-6729	GAGGGUGGGCGAGGGCGGCUGAGCGGCUCCAUCCCCCGGCCUGCUCAUCCCCCUCGCCCUCUCAG	TRUE
hsa-mir-6730	CCGAAAGAAAGGUGGAGGGGUUGUCAGAGCUGCAGCUGCUCCACCCUGACACCCCAUCUGCCCUCAG	TRUE
hsa-mir-6731	ACAGGUGGGAGAGCAGGGUAUUGUGGAAGCUCCAGGUGCCAACCACCUGCCUCUAUUCCCCACUCUCCCCAG	TRUE
hsa-mir-6732	AGGCCUAGGGGGUGGCAGGCUGGCCAUCAGUGUGGGCUAACCCUGUCCUCUCCCUCCCAG	TRUE
hsa-mir-6733	GUGCUUGGGAAAGACAAACUCAGAGUUCCCUUCUUGUGAGCUCAGUGUCUGGAUUUCCUAG	TRUE
hsa-mir-6734	AGAACUUGAGGGGAGAAUGAGGUGGAGAAGCCCAGGUUCUGAAUCCCCUUCCCUCACUCUUCUCUCAG	TRUE
hsa-mir-6735	GCAGCCAGGGCAGAGGGCACAGGAAUCUGAGGUGACUGGCACAGAAGACUCAGGCCUGUGGCUCCUCCCUCAG	TRUE
hsa-mir-6736	CUGAGCUGGGUGAGGGCAUCUGUGGUUUGCUGGCUGCCUCAGCUCCUCUCUACCCACAG	TRUE
hsa-mir-6737	UUGGGUUGGGGUGGUCGGCCCUGGAGGGGGUUUGUUUGCUUAUUCCCCUCUGUGCUUCACCCCUACCCAG	TRUE
hsa-mir-6738	GAAGGCGAGGGGUAGAAGAGCACAGGGGUUCUGAUAAACCCUUCUGCCUGCAUUCUACUCCCAG	TRUE
hsa-mir-6739	GAAUGUGGGAAAGAGAAAGAACAAGUAAAAGGAAUUUUCAUUUUCCAGCCCCUAAUUGUUCUGUCUUUCUCCCAG	TRUE
hsa-mir-6740	GAAAGAGUUUGGGAUGGAGAGAGGAGAAACUUGAGGUCUCUGGGAGUUGCUUAAACCAGUUGACCGUAACCUGGCCAGAGAAUUCUGAUAGUGUCUUCUCUCCUCCCAAACAG	TRUE
hsa-mir-6741	AAUGGGUGGGUGCUGGUGGGAGCCGUGCCCUGGCCACUCAUUCGGCUCUCUCCCUCACCCUAG	TRUE
hsa-mir-6742	GAGGGAGUGGGGUGGGACCCAGCUGUUGGCCAUGGCGACAACACCUGGGUUGUCCCCUCUAG	TRUE
hsa-mir-6743	GGGUAAAGGGGCAGGGACGGGUGGCCCCAGGAAGAAGGGCCUGGUGGAGCCGCUCUUCUCCCUGCCCACAG	TRUE
hsa-mir-6744	UCACGUGGAUGACAGUGGAGGCCUCCUGGAUCUCUAGGUCUCAGGGCCUCUCUUGUCAUCCUGCAG	TRUE
hsa-mir-6746	CUUGCCCGGGAGAAGGAGGUGGCCUGGAGAGCUGCUGUCUCCAGCCGCCGCCUGUCUCCACAG	TRUE
hsa-mir-6747	UUUGGAGGGGUGUGGAAAGAGGCAGAACAUUCGUUCACUUUCCUGCCUUCCUCUGCACCAG	TRUE
hsa-mir-6748	UGGUGUGUGGGUGGGAAGGACUGGAUUUGAAAUGGUCCCACUCCUGACGAUCCUGUCCCUGUCUCCUACAG	TRUE
hsa-mir-6749	GGCCCUCGGGCCUGGGGUUGGGGGAGCUCUGUCCUGUCUCACUCAUUGCUCCUCCCCUGCCUGGCCCAG	TRUE
hsa-mir-6750	GCUGUCAGGGAACAGCUGGGUGAGCUGCUGCCCCAGAGGCCCAGCAGGUGUCCAGAACUCACCCUCUGCUCCCAG	TRUE
hsa-mir-6751	UCUUCUUGGGGGUGAGGUUGGUGUCUGGCCCCAGCAGCCCAGACUGAGCCUCUCUCUCUCCAG	TRUE
hsa-mir-6752	AUGGAGGGGGGUGUGGAGCCAGGGGGCCCAGGUCUACAGCUUCUCCCCGCUCCCUGCCCCCAUACUCCCAG	TRUE
hsa-mir-6753	CACCAGGGCAGAGCAGGGCUGAUCAUCUCACGUCAGAGAGAGGGGAAGGGGCUGCCCAGUGAGCCCCCACAGGGCUCUACAUCUCCAGCUGGGCCUGGCUGGAGAUCCCAGGGUCCCUGAAGGCCCCCGCCACCGUUCUGGUCUGUCUCUGCCCUGGCACCCAG	TRUE
hsa-mir-6754	GGCUGCCAGGGAGGCUGGUUUGGAGGAGUCUGGUGGCCUGUUCUCUUCACCUGCCUCUGCCUGCAG	TRUE
hsa-mir-6755	UGUUUUAGGGUAGACACUGACAACGUUAUGUGUGGUCUUUAACCUGUUGUCAUGUUUUUUCCCUAG	TRUE
hsa-mir-6756	ACCCUAGGGUGGGGCUGGAGGUGGGGCUGAGGCUGAGUCUUCCUCCCCUUCCUCCCUGCCCAG	TRUE
hsa-mir-6757	GGGCUUAGGGAUGGGAGGCCAGGAUGAAGAUUAAUCCCUAAUCCCCAACACUGGCCUUGCUAUCCCCAG	TRUE
hsa-mir-6758	UGGGCUAGAGAGGGGAAGGAUGUGAUGUGAGCAGAUGGUUCUCACUCAUUCUCCUCUGUCCAG	TRUE
hsa-mir-6759	UAUUGUUGUGGGUGGGCAGAAGUCUGUUUUCUUCAUGGUUUUCUGACCUUUGCCUCUCCCCUCAG	TRUE
hsa-mir-6760	CAGUGCAGGGAGAAGGUGGAAGUGCAGAGUGGGCUCACCUCUCGCCCACACUGUCCCCUUCUCCCCAG	TRUE
hsa-mir-6761	UCUGCUCUGAGAGAGCUCGAUGGCAGGUGCCUCCGUGUUGCCGAACCCUCCUACGCUGCUCUCUCACUCCAG	TRUE
hsa-mir-6762	AGAGCCGGGGCCAUGGAGCAGCCUGUGUAGACGGGGACCUGCCCUGCAUGGGCACCCCCUCACUGGCUGCUUCCCUUGGUCUCCAG	TRUE
hsa-mir-6763	UUCUCCUGGGGAGUGGCUGGGGAGCAGACAGACCCAACCUCAUGCUCCCCGGCCUCUGCCCCCAG	TRUE
hsa-mir-6764	CUGACUCCCAGGGUCUGGUCAGAGUUGCUGAGUGGGUUGAUCUCUGGUCUUUCCUUGACAG	TRUE
hsa-mir-6765	GUGAGGCGGGGCCAGGAGGGUGUGUGGCGUGGGUGCUGCGGGGCCGUCAGGGUGCCUGCGGGACGCUCACCUGGCUGGCCCGCCCAG	TRUE
hsa-mir-6766	AUGAGCGGGUGGGAGCAGAUCUUAUUGAGAGUUCCUUCUCCUGCUCCUGAUUGUCUUCCCCCACCCUCACAG	TRUE
hsa-mir-6767	UGAAAUCGCAGACAGGGACACAUGGAGAACGCCCCCACCAGUUCCCACGUGCUUCUCUUUCCGCAG	TRUE
hsa-mir-6768	CCAGGCACACAGGAAAAGCGGGGCCCUGGGUUCGGCUGCUACCCCAAAGGCCACAUUCUCCUGUGCACACAG	TRUE
hsa-mir-6770-1	UAUCCUGAGAAGGCACAGCUUGCACGUGACCUCCUGGGCCUGGCGGCUGUGUCUUCACAG	FALSE
hsa-mir-6771	GGUGCCUCGGGAGGGCAUGGGCCAGGCCACAUAAUGAGCCAAACCCCUGUCUACCCGCAG	TRUE
hsa-mir-6772	AGGCCUGGGUGUAGGCUGGAGCUGAGGACUGAGGCUCACCUUGCUCCUGACUCUGUGCCCACAG	TRUE
hsa-mir-6773	GGGAGUUGGGCCCAGGAGUAAACAGGAUUAGUGCUUAUGCUAAGAUGUCUUCACUGUCACUUCUCUGCCCAUAG	TRUE
hsa-mir-6774	UGUGCACUUGGGCAGGAGGGACCCUGUAUGUCUCCCCGCAGCACCGUCAUCGUGUCCCUCUUGUCCACAG	TRUE
hsa-mir-6775	GAACCUCGGGGCAUGGGGGAGGGAGGCUGGACAGGAGAGGGCUCACCCAGGCCCUGUCCUCUGCCCCAG	TRUE
hsa-mir-6776	CGGGCUCUGGGUGCAGUGGGGGUUCCCACGCCGCGGCAACCACCACUGUCUCUCCCCAG	TRUE
hsa-mir-6777	UCAAGACGGGGAGUCAGGCAGUGGUGGAGAUGGAGAGCCCUGAGCCUCCACUCUCCUGGCCCCCAG	TRUE
hsa-mir-6778	GUUCAAGUGGGAGGACAGGAGGCAGGUGUGGUUGGAGGAAGCAGCCUGAACCUGCCUCCCUGACAUUCCACAG	TRUE
hsa-mir-6779	GAGCUCUGGGAGGGGCUGGGUUUGGCAGGACAGUUUCCAAGCCCUGUCUCCUCCCAUCUUCCAG	TRUE
hsa-mir-6780a	GACACUUGGGAGGGAAGACAGCUGGAGAGUAUGGUCACAGCAGCAUCCUCCUCUGUUUUCUUUCCUAG	TRUE
hsa-mir-6781	AACCCCGGGCCGGAGGUCAAGGGCGUCGCUUCUCCCUAAUGUUGCCUCUUUUCCACGGCCUCAG	TRUE
hsa-mir-6782	UGGGGUAGGGGUGGGGGAAUUCAGGGGUGUCGAACUCAUGGCUGCCACCUUUGUGUCCCCAUCCUGCAG	TRUE
hsa-mir-6783	CCUGUUAGGGGAAAAGUCCUGAUCCGGGAACCCACAGCCCCGUUCCUGGGCUUCUCCUCUGUAG	TRUE
hsa-mir-6784	UACAGGCCGGGGCUUUGGGUGAGGGACCCCCGGAGUCUGUCACGGUCUCACCCCAACUCUGCCCCAG	TRUE
hsa-mir-6785	CUCCCUGGGAGGGCGUGGAUGAUGGUGGGAGAGGAGCCCCACUGUGGAAGUCUGACCCCCACAUCGCCCCACCUUCCCCAG	TRUE
hsa-mir-6786	GCCGGGUGGGGCGGGGCGGCCUCAGGAGGGGCCCAGCUCCCCUGGAUGUGCUGCGGUGGGGCCGGAGGGGCGUCACGUGCACCCAAGUGACGCCCCUUCUGAUUCUGCCUCAG	TRUE
hsa-mir-6787	UCGGCUGGCGGGGGUAGAGCUGGCUGCAGGCCCGGCCCCUCUCAGCUGCUGCCCUCUCCAG	TRUE
hsa-mir-6788	GACGGCUGGGAGAAGAGUGGUGAAGAAGAGUAUUGAUUGUGCUGUUCGCCACUUCCCUCCCUGCAG	TRUE
hsa-mir-6789	CGAGGUAGGGGCGUCCCGGGCGCGCGGGCGGGUCCCAGGCUGGGCCCCUCGGAGGCCGGGUGCUCACUGCCCCGUCCCGGCGCCCGUGUCUCCUCCAG	TRUE
hsa-mir-6790	GUGAGUGUGGAUUUGGCGGGGUUCGGGGGUUCCGACGGCGACCUCGGCGACCCCUCACUCACC	TRUE
hsa-mir-6791	CCAGACCCCUGGGGCUGGGCAGGCGGAAAGAGGUCUGAACUGCCUCUGCCUCCUUGGUCUCCGGCAG	TRUE
hsa-mir-6792	GUAAGCAGGGGCUCUGGGUGAUGUGAGGAGCAACAGGCACCCUCCUCCACAGCCCCUGCUCAUUCCU	TRUE
hsa-mir-6793	GUCACUGUGGGUUCUGGGUUGGGGUGAUACACAAGCCUGACCCUCCCCAACCCCUGCCCGCAG	TRUE
hsa-mir-6794	GGGCGCAGGGGGACUGGGGGUGAGCAGGCCCAGAACCCAGCUCGUGCUCACUCUCAGUCCCUCCCUAG	TRUE
hsa-mir-6795	AGGGUUGGGGGGACAGGAUGAGAGGCUGUCUUCAUUCCCUCUUGACCACCCCUCGUUUCUUCCCCCAG	TRUE
hsa-mir-6796	UUACCUUGUGGGGUUGGAGAGCUGGCUGGUCCAGCCCCUCAGAAGCUCUCCCCUCCCCGCAG	TRUE
hsa-mir-6797	CAGCCAGGAGGGAAGGGGCUGAGAACAGGACCUGUGCUCACUGGGGCCUGCAUGACCCUUCCCUCCCCACAG	TRUE
hsa-mir-6798	GGCAGCCAGGGGGAUGGGCGAGCUUGGGCCCAUUCCUUUCCUUACCCUACCCCCCAUCCCCCUGUAG	TRUE
hsa-mir-6799	GAGGAGGGGAGGUGUGCAGGGCUGGGGUCACUGACUCUGCUUCCCCUGCCCUGCAUGGUGUCCCCACAG	TRUE
hsa-mir-6800	ACCUGUAGGUGACAGUCAGGGGCGGGGUGUGGUGGGGCUGGGGCUGGCCCCCUCCUCACACCUCUCCUGGCAUCGCCCCCAG	TRUE
hsa-mir-6801	UGGCCUGGUCAGAGGCAGCAGGAAAUGAGAGUUAGCCAGGAGCUUUGCAUACUCACCCCUGCCACUCACUGGCCCCCAG	TRUE
hsa-mir-6802	GAGGGCUAGGUGGGGGGCUUGAAGCCCCGAGAUGCCUCACGUCUUCACCCCUCUCACCUAAGCAG	TRUE
hsa-mir-6803	CUCCUCUGGGGGUGGGGGGCUGGGCGUGGUGGACAGCGAUGCAUCCCUCGCCUUCUCACCCUCAG	TRUE
hsa-mir-6804	GGAUGUGAGGGUGUCAGCAGGUGACGGUGGGGGCCACGCUGACAGCCGCACCUGCCUCUCACCCACAG	TRUE
hsa-mir-6805	UGGCCUAGGGGGCGGCUUGUGGAGUGUAUGGGCUGAGCCUUGCUCUGCUCCCCCGCCCCCAG	TRUE
hsa-mir-6806	UGCUCUGUAGGCAUGAGGCAGGGCCCAGGUUCCAUGUGAUGCUGAAGCUCUGACAUUCCUGCAG	TRUE
hsa-mir-6807	GUGAGCCAGUGGAAUGGAGAGGCUGUGGGCAGGGGGAGAUGUGAAGGAAAGAACUAGGACCCAUUCAUCCACUGCAUUCCUGCUUGGCCCAG	TRUE
hsa-mir-6808	GGGGCCAGGCAGGGAGGUGGGACCAUGGGGGCCUUGCUGUGUGACCACCGUUCCUGCAG	TRUE
hsa-mir-6809	AAUGUUGGCAAGGAAAGAAGAGGAUCAUGUUUGCCCCCGUGGACAGCUCUCUGGUGUGCUCCUCCUGCCAUCCUGCCCACCCCUGCAUAAUGCUGCUUCUCUUCUCUCCUUCCCAG	TRUE
hsa-mir-6810	CUGGGAUGGGGACAGGGAUCAGCAUGGCACAGAUCCAAUACCUUCUGUCCCCUGCUCCCUUGUUCCCCAG	TRUE
hsa-mir-6811	UAUGCAGGCCUGUGUACAGCACUCAGGCAGUGCCAUGAGCCUGUGCUUGUCCCUGCAG	TRUE
hsa-mir-6812	UGAGGAUGGGGUGAGAUGGGGAGGAGCAGCCAGUCCUGUCUCACCGCUCUUCCCCUGACCCCAG	TRUE
hsa-mir-6813	GUAGGCAGGGGCUGGGGUUUCAGGUUCUCAGUCAGAACCUUGGCCCCUCUCCCCAG	TRUE
hsa-mir-6815	CACUGUAGGUGGCGCCGGAGGAGUCAUUUCCCAUCACUAAUGGCUUCUCUUGCACACCCAG	TRUE
hsa-mir-6816	CCGAGUGGGGCGGGGCAGGUCCCUGCAGGGACUGUGACACUGAAGGACCUGCACCUUCGCCCACAG	TRUE
hsa-mir-6817	AGGAUUCUGCCAUAGGAAGCUUGGAGUGGAACUGACCUGCCCCCUUUCUCUCUGACUCCAUGGCAG	TRUE
hsa-mir-6818	CUAUUUUGUGUGAGUACAGAGAGCAUCUGAAUGGGUACAGUUGUUGUCUCUUGUUCCUCACACAG	TRUE
hsa-mir-6819	GAGGGUUGGGGUGGAGGGCCAAGGAGCUGGGUGGGGUGCCAAGCCUCUGUCCCCACCCCAG	TRUE
hsa-mir-6820	CCUUCUGCGGCAGAGCUGGGGUCACCAGCCCUCAUGUACUUGUGACUUCUCCCCUGCCACAG	TRUE
hsa-mir-6821	GUGCGUGGUGGCUCGAGGCGGGGGUGGGGGCCUCGCCCUGCUUGGGCCCUCCCUGACCUCUCCGCUCCGCACAG	TRUE
hsa-mir-6822	UGGCCCAGGGAACCAGUUGGGGCUUCCGCUCUGCAGAGGCUCUAACUGGCUUUCCCUGCAG	TRUE
hsa-mir-6823	CAAGGUCAGGGUUGGUAGGGGUUGCUGUUGCUGUGAAAGCUGAGCCUCUCCUUCCCUCCAG	TRUE
hsa-mir-6824	GAGGUGUAGGGGAGGUUGGGCCAGGGAUGCCUUCACUGUGUCUCUCUGGUCUUGCCACCCCAG	TRUE
hsa-mir-6825	GGGCAUGGGGAGGUGUGGAGUCAGCAUGGGGCUAGGAGGCCCCGCGCUGACCCGCCUUCUCCGCAG	TRUE
hsa-mir-6826	CUUGGUCAAUAGGAAAGAGGUGGGACCUCCUGGCUUUUCCUCUGCAGCAUGGCUCGGACCUAGUGCAAUGUUUAAGCUCCCCUCUCUUUCCUGUUCAG	TRUE
hsa-mir-6827	UCUGGUGGGAGCCAUGAGGGUCUGUGCUGUCUCUGAGCACCGUCUCUUCUGUUCCCCAG	TRUE
hsa-mir-6828	GGCUCAGGAAGCAAGAGAACCCUGUGGUCUAACCUUUCCCAUCUGCUCUCUUGUUCCCAG	TRUE
hsa-mir-6829	CAGCGUGGGCUGCUGAGAAGGGGCAGGGUCCUCCAGCUCAUUCCUCCUGCCUCCUCCGUGGCCUCAG	TRUE
hsa-mir-6830	GUGCCCCAAGGAAGGAGGCUGGACAUCCCUCAUCUGUUUCUCACUGGUGUCUUUCUUCUCUCCCUUGCAG	TRUE
hsa-mir-6831	GUAGGUAGAGUGUGAGGAGGAGGUCUGAGCCCAUGUGUGGACCUAGGUCUGCUGUUAAACUGACUAACUCCCACUCUACAG	TRUE
hsa-mir-6832	GGUGGAGUAGAGAGGAAAAGUUAGGGUCAGUGGCAGAGCCAGGCAGAUGCUGACCCUUUUUCUCUUUCCCAG	TRUE
hsa-mir-6833	AAACGGUGUGGAAGAUGGGAGGAGAAAAAUCCCUGUUAACUUUCUCUCUCCACUUCCUCAG	TRUE
hsa-mir-6834	GUGAGGGACUGGGAUUUGUGGGGCGAGGAGGGACCUGUACUAGCCAUGGUUCUGAUCACAUAUGUCCCAUCCCUCCAUCAG	TRUE
hsa-mir-6835	UGAUGAGGGGGUAGAAAGUGGCUGAAGCGAGAUGUUUGUCUAAAAGCACUUUUCUGUCUCCCAG	TRUE
hsa-mir-6780b	CAGCCUGGGGAAGGCUUGGCAGGGAAGACACAUGAGCAGUGCCUCCACUUCACGCCUCUCCCUUGUCUCCUUUCCCUAG	TRUE
hsa-mir-6836	GGCUCCGCAGGGCCCUGGCGCAGGCAUCCAGACAGCGGGCGAAUGCCUCCCCCGGCCCCGCAG	TRUE
hsa-mir-6837	GUGGGACCAGGGCCAGCAGGGAAUGUCAGGGCCACCCCUGACCUUCACUGUGACUCUGCUGCAG	TRUE
hsa-mir-6838	CAGGGAAGCAGCAGUGGCAAGACUCCUAGGUCACGGAAGUCCUGCUUCUGUUGCAG	TRUE
hsa-mir-6839	UGUAGUCUGGAUUGAAGAGACGACCCAAGCAGGCUUUGUGUGAGCAGUGAGGCUAUUUAUUCACUUGGGUGCGAGCUCACACGAAGCCUGCUUGGGUUUUCUCUUCAAUCCAG	TRUE
hsa-mir-6840	UGACCACCCCCGGGCAAAGACCUGCAGAUCCCCUGUUAGAGACGGGCCCAGGACUUUGUGCGGGGUGCCCA	FALSE
hsa-mir-6841	GUGUUUAGGGUACUCAGAGCAAGUUGUGAAACACAGGUGUUUUUUAACCUCACCUUGCAUCUGCAUCCCCAG	TRUE
hsa-mir-6842	AGCCCUGGGGGUGGUCUCUAGCCAAGGCUCUGGGGUCUCACCCUUGGCUGGUCUCUGCUCCGCAG	TRUE
hsa-mir-6845	AACUGCGGGGCCAGAGCAGAGAGCCCUUGCACACCACCAGCCUCUCCUCCCUGUGCCCCAG	TRUE
hsa-mir-6846	CAGGCUGGGGGCUGGAUGGGGUAGAGUAGGAGAGCCCACUGACCCCUUCUGUCUCCCUAG	TRUE
hsa-mir-6847	GACCCACAGAGGACAGUGGAGUGUGAGCUGGAAGGAGUGGGCCUGGCUCAUGUGUCUGUCCUCUUCCAG	TRUE
hsa-mir-6848	GUCCCUGGGGGCUGGGAUGGGCCAUGGUGUGCUCUGAUCCCCCUGUGGUCUCUUGGCCCCCAGGAACUCC	TRUE
hsa-mir-6849	CCUGGGAGUGGAUAGGGGAGUGUGUGGAGAGAGCACUGAGCCUGCCCACCAGCCUGUGUCCACCUCCAG	TRUE
hsa-mir-6850	GUGCGGAACGCUGGCCGGGGCGGGAGGGGAAGGGACGCCCGGCCGGAACGCCGCACUCACG	TRUE
hsa-mir-6851	CAGGGAGGAGGUGGUACUAGGGGCCAGCAACCUGAUUACCCCUCUUUGGCCCUUUGUACCCCUCCAG	TRUE
hsa-mir-6852	UGCUGCCCUGGGGUUCUGAGGACAUGCUCUGACUCCCCUGAUGUCCUCUGUUCCUCAGGUGCUGGG	TRUE
hsa-mir-6853	GGGAAAGCGUGGGAUGUCCAUGAAGUCAGGUGAUGGUGAUAAGGUCAAGGCCUGUUCAUUGGAACCCUGCGCAG	TRUE
hsa-mir-6854	AAAGCAAGCUCAGGUUUGAGAACUGCUGAUGUCAUCAGUCAUAACUUCUGCGUUUCUCCUCUUGAGCAG	TRUE
hsa-mir-6855	GCUGCUUGGGGUUUGGGGUGCAGACAUUGCCAGAGGAUGGGCAGCAGACUGACCUUCAACCCCACAG	TRUE
hsa-mir-6856	UGGAAAAGAGAGGAGCAGUGGUGCUGUGGCAGUGGCAGAGGUCGCUACAGCCCUGUGAUCUUUCCAG	TRUE
hsa-mir-6857	GCUUGUUGGGGAUUGGGUCAGGCCAGUGUUCAAGGGCCCCUCCUCUAGUACUCCCUGUUUGUGUUCUGCCACUGACUGAGCUUCUCCCCACAG	TRUE
hsa-mir-6858	GUGAGGAGGGGCUGGCAGGGACCCCUCCAAGUUGGGGACGGCAGCCAGCCCCUGCUCACCCCUCGCC	TRUE
hsa-mir-6859-1	UGUGGGAGAGGAACAUGGGCUCAGGACAGCGGGUGUCAGCUUGCCUGACCCCCAUGUCGCCUCUGUAG	FALSE
hsa-mir-6769b	CUUCCUGGUGGGUGGGGAGGAGAAGUGCCGUCCUCAUGAGCCCCUCUCUGUCCCACCCAUAG	TRUE
hsa-mir-6861	GAGGCACUGGGUAGGUGGGGCUCCAGGGCUCCUGACACCUGGACCUCUCCUCCCCAGGCCCACA	TRUE
hsa-mir-6862-1	CGAAGCGGGCAUGCUGGGAGAGACUUUGUGAUUUGUCUCCAAAGCCUCACCCAGCUCUCUGGCCCUCUAG	FALSE
hsa-mir-6864	GAAAGUUGAAGGGACAAGUCAGAUAUGCCAUUAUGUGGGUCAUGAGGUGGUGAGACUUCUCUCCCUUCAG	TRUE
hsa-mir-6865	AUCCAUAGGUGGCAGAGGAGGGACUUCAGAUGCUUCAUGACACCCUCUUUCCCUACCGCCUACAG	TRUE
hsa-mir-6866	CCAUUUUAGAGGCUGGAAUAGAGAUUCUUGAGGCUUGGAAGAGUAAGGAUCCCUUUAUCUGUCCUCUAG	TRUE
hsa-mir-6867	CCCGGUGUGUGUGUAGAGGAAGAAGGGAAGCUGGGAACCUGACUGCCUCUCCCUCUUUACCCACUAG	TRUE
hsa-mir-6868	CCAGGACUGGCAGAACACUGAAGCAGCAGGCACCUGCUUCCUUCUGUUGUCUGUGCAG	TRUE
hsa-mir-6869	GUGAGUAGUGGCGCGCGGCGGCUCGGAGUACCUCUGCCGCCGCGCGCAUCGGCUCAGCAUGC	TRUE
hsa-mir-6870	CAAGGUGGGGGAGAUGGGGGUUGAACUUCAUUUCUCAUGCUCAUCCCCAUCUCCUUUCAG	TRUE
hsa-mir-6871	CUCCUCAUGGGAGUUCGGGGUGGUUGCUGGAGGUCAGCACCCUGUGGCUCCCACAG	TRUE
hsa-mir-6872	GUGGGUCUCGCAUCAGGAGGCAAGGCCAGGACCCGCUGACCCAUGCCUCCUGCCGCGGUCAG	TRUE
hsa-mir-6873	CCCAGCAGAGGGAAUACAGAGGGCAAUCAGGACUGGGUCAUUCUCUCUGUCUUUCUCUCUCAG	TRUE
hsa-mir-6874	GCCACAUGGAGCUGGAACCAGAUCAGGCUUUAAUGUUUGAAGUAAUGUCAGUUCUGCUGUUCUGACUCUAG	TRUE
hsa-mir-6875	GAGUCUGAGGGACCCAGGACAGGAGAAGGCCUAUGGUGAUUUGCAUUCUUCCUGCCCUGGCUCCAUCCUCAG	TRUE
hsa-mir-6876	AGUUGCAGGAAGGAGACAGGCAGUUCAGGAGGUGGCACUGCUGUGUGUGAGCUGUCUGUGUUUUCCUUCUCAG	TRUE
hsa-mir-6877	AGUUCAGGGCCGAAGGGUGGAAGCUGCUGGUGCUCAUCUCAGCCUCUGCCCUUGGCCUCCCCAG	TRUE
hsa-mir-6878	AUGAGAGGGAGAAAGCUAGAAGCUGAAGAUUCUGAAAAUCACUAACUGGCCUCUUCUUUCUCCUAG	TRUE
hsa-mir-6879	CAGAGCAGGGCAGGGAAGGUGGGAGAGGGGCCCAGCUGACCCUCCUGUCACCCGCUCCUUGCCCAG	TRUE
hsa-mir-6880	GAGGGUGGUGGAGGAAGAGGGCAGCUCCCAUGACUGCCUGACCGCCUUCUCUCCUCCCCCAG	TRUE
hsa-mir-6881	UGCACUGGGGUAAGGAUAGGAGGGUCAGGUCUGCAGCCUUGUAUCUGCUGAUCCUCUUUCGUCCUUCCCACUCCAG	TRUE
hsa-mir-6882	GGCUUUACAAGUCAGGAGCUGAAGCAGCUGGAAUUCAAGCCCUGCUGCCUCUCCUCUUGCCUGCAG	TRUE
hsa-mir-6883	CAGACAGGGAGGGUGUGGUAUGGAUGUGUUGACCCCUGAAGUGGUUCUGAUGACCUUUCCCUAUCUCACUCUCCUCAG	TRUE
hsa-mir-6884	CCCGCAGAGGCUGAGAAGGUGAUGUUGGCUCAAGAAAGGGAGAUAGAUGGUAGCCCAUCACCUUUCCGUCUCCCCUAG	TRUE
hsa-mir-6885	CCUGGAGGGGGGCACUGCGCAAGCAAAGCCAGGGACCCUGAGAGGCUUUGCUUCCUGCUCCCCUAG	TRUE
hsa-mir-6886	CUUGGCCCGCAGGUGAGAUGAGGGCUCCUGGCGCUGAUGCCCUUCUCUCCUCCUGCCUCAG	TRUE
hsa-mir-6887	GAGAAUGGGGGGACAGAUGGAGAGGACACAGGCUGGCACUGAGGUCCCCUCCACUUUCCUCCUAG	TRUE
hsa-mir-6888	GUGGGAAGGAGAUGCUCAGGCAGAUCUGUCUCUGAUUGUUUCCAAGAUCUGUCUCGAUUGUUUCCAG	TRUE
hsa-mir-6889	CUGUGUCGGGGAGUCUGGGGUCCGGAAUUCUCCAGAGCCUCUGUGCCCCUACUUCCCAG	TRUE
hsa-mir-6890	UGGGCCAUGGGGUAGGGCAGAGUAGGGCUGGAUGGUAGGGCCCACUGCCUAUGCCCCACAG	TRUE
hsa-mir-6891	GUAAGGAGGGGGAUGAGGGGUCAUAUCUCUUCUCAGGGAAAGCAGGAGCCCUUCAGCAGGGUCAGGGCCCCUCAUCUUCCCCUCCUUUCCCAG	TRUE
hsa-mir-6893	CCGGGCAGGCAGGUGUAGGGUGGAGCCCACUGUGGCUCCUGACUCAGCCCUGCUGCCUUCACCUGCCAG	TRUE
hsa-mir-6894	CAAGAAGGAGGAUGGAGAGCUGGGCCAGACAUGCUCUUGCCUGCCCUCUUCCUCCAG	TRUE
hsa-mir-6895	CAGCUCAGGGCCAGGCACAGAGUAAGCAUCAAUAGCAUUGGCAAGUUGAACUGAGCUGUCUCUCGCCCUUGGCCUUAG	TRUE
hsa-mir-7106	GCUUCUGGGAGGAGGGGAUCUUGGGAGUGAUCCCAACAGCUGAGCUCCCUGAAUCCCUGUCCCAG	TRUE
hsa-mir-7107	UGCCGUCGGCCUGGGGAGGAGGAAGGGCAAGUCCAAAGGUAUACAGUUGGUCUGUUCAUUCUCUCUUUUUGGCCUACAAG	FALSE
hsa-mir-7108	GUGUGGCCGGCAGGCGGGUGGGCGGGGGCGGCCGGUGGGAACCCCGCCCCGCCCCGCGCCCGCACUCACCCGCCCGUCUCCCCACAG	TRUE
hsa-mir-7109	GUCUCCUGGGGGGAGGAGACCCUGCUCUCCCUGGCAGCAAGCCUCUCCUGCCCUUCCAGAUUAGC	TRUE
hsa-mir-7110	GGGGCUGGGGGUGUGGGGAGAGAGAGUGCACAGCCAGCUCAGGGAUUAAAGCUCUUUCUCUCUCUCUCUCUCCCACUUCCCUGCAG	TRUE
hsa-mir-7111	CUGGGGGAGGAAGGACAGGCCAUCUGCUAUUCGUCCACCAACCUGACUUGAUCCUCUCUUCCCUCCUCCCAG	TRUE
hsa-mir-7112	ACGGGCAGGGCAGUGCACCCUGCAGGUGAGAGCGGGAACACCUGCAUCACAGCCUUUGGCCCUAG	TRUE
hsa-mir-7113	CUCCAGGGAGACAGUGUGUGAGGCCUCUUGCCAUGGCCUCCCUGCCCGCCUCUCUGCAG	TRUE
hsa-mir-7114	UCCGCUCUGUGGAGUGGGGUGCCUGUCCCCUGCCACUGGGUGACCCACCCCUCUCCACCAG	TRUE
hsa-mir-6511b-2	GGGGCCUGCAGGCAGAAGUGGGGCUGACAGGGCAGAGGGUUGCGCCCCCUCACCACCCCUUCUGCCUGCAG	TRUE
hsa-mir-6511a-2	CCUGCAGGCAGAAGUGGGGCUGACAGGGCAGAGGGUUGCGCCCCCUCACCAUCCCUUCUGCCUGCAG	FALSE
hsa-mir-6511a-3	CCUGCAGGCAGAAGUGGGGCUGACAGGGCAGAGGGUUGCGCCCCCUCACCAUCCCUUCUGCCUGCAG	FALSE
hsa-mir-6511a-4	CCUGCAGGCAGAAGUGGGGCUGACAGGGCAGAGGGUUGCGCCCCCUCACCAUCCCUUCUGCCUGCAG	FALSE
hsa-mir-7151	GAUCCAUCUCUGCCUGUAUUGGCUUGGAUUCUGCAAAGCCUACAGGCUGGAAUGGGCUCA	FALSE
hsa-mir-7152	UUUCCUGUCCUCCAACCAGACCAUGCCACAUCCGUCUGGUCCUGGACAGGAGGC	FALSE
hsa-mir-7153	UGAGAACUGACAAAUGUGGUAGGUGGUCGAAGUCAUCCACACCAUGGACGGUUUACC	FALSE
hsa-mir-7154	UUCAUGAACUGGGUCUAGCUUGGAGCCUUGGUAGGGAAGCAAGCUGAGGAGAUAGGAGGACAAGUUGUGGGAU	FALSE
hsa-mir-7155	UCUGGGGUCUUGGGCCAUCUGGUUGUGACAUCACUGAUGGCCCAAGACCUCAGACC	FALSE
hsa-mir-7156	UUGUUCUCAAACUGGCUGUCAGAGUGUGCAUGGCAGGCUGCAGCCACUUGGGGAACUGGU	FALSE
hsa-mir-7157	UCAGCAUUCAUUGGCACCAGAGAUGAAAUUGGGACUCCUCUGUGCUACUGGAUGAAGAGU	FALSE
hsa-mir-7158	GGCUCAAUCUCUGGUCCUGCAGCCUUCUGCCUUUGGCUUUCUGAAGCGAGCUGAACUAGAGAUUGGGCCCA	FALSE
hsa-mir-7161	UAAAGACUGUAGAGGCAACUGGUGUUCUCACGCAAAGUGGCCAGGGUGUGGGAGACUAGAUCUUUGACUCUGGCAGUCUCCAGG	FALSE
hsa-mir-7159	UUCAACAAGGGUGUAGGAUGGCCAGGGAAGUAUGCCGGGCCUUGGCAUUUCUAUGUUAGUUGGAAG	FALSE
hsa-mir-7160	UGCUGAGGUCCGGGCUGUGCCCCGUACCGGACAGGGCCCUGGCUUUAGCAGA	FALSE
hsa-mir-486-2	UCCUGUACUGAGCUGCCCCGAGCUGGGCAGCAUGAAGGGCCUCGGGGCAGCUCAGUACAGGAUG	FALSE
hsa-mir-7162	UGCUUCCUUUCUCAGCUGAACCCCUGCCCCUGGAGCCCCCAGCAGGGCCCUCUGAGGUGGAACAGCAGC	FALSE
hsa-mir-7843	GUAGACAGGAUGAGGGCAGAGCCAGCUUCCUGAUCUGAUGGAAGUCAUGAAGCCUUCUCUGCCUUACGCUUGGCUCUGC	FALSE
hsa-mir-4433b	UGUGUUCCCUAUCCUCCUUAUGUCCCACCCCCACUCCUGUUUGAAUAUUUCACCAGAAACAGGAGUGGGGGGUGGGACGUAAGGAGGAUGGGGGAAAGAACA	FALSE
hsa-mir-1273h	UACUUGGGUGACUAAGGCAGGAUUGCUUGAGCCUGGGAGGUCAAGGCUGCAGUGUCGUGGUCACAGCUUGCUGCAGACUCGACCUCCCAGGCUUAAGCAAUCCUCCUGCUCGAGUG	FALSE
hsa-mir-6516	UGGGUUUUGAAUUUGCAGUAACAGGUGUGAGCAUUCUAGCAGCAGUUUGAUGAUCAUGUAUGAUACUGCAAACAGGACCUA	FALSE
hsa-mir-6862-2	CGAAGCGGGCAUGCUGGGAGAGACUUUGUGAUUUGUCUCCAAAGCCUCACCCAGCUCUCUGGCCCUCUAG	FALSE
hsa-mir-6770-2	UAUCCUGAGAAGGCACAGCUUGCACGUGACCUCCUGGGCCUGGCGGCUGUGUCUUCACAG	FALSE
hsa-mir-6770-3	UAUCCUGAGAAGGCACAGCUUGCACGUGACCUCCUGGGCCUGGCGGCUGUGUCUUCACAG	FALSE
hsa-mir-6859-2	UGUGGGAGAGGAACAUGGGCUCAGGACAGCGGGUGUCAGCUUGCCUGACCCCCAUGUCGCCUCUGUAG	FALSE
hsa-mir-6859-3	UGUGGGAGAGGAACAUGGGCUCAGGACAGCGGGUGUCAGCUUGCCUGACCCCCAUGUCGCCUCUGUAG	FALSE
hsa-mir-6859-4	UGUGGGAGAGGAACAUGGGCUCAGGACAGCGGGUGUCAGCUUGCCUGACCCCCAUGUCGCCUCUGUAG	FALSE
