# Supplementary material for: Nucleotide-level Convolutional Neural Networks for Pre-miRNA Classification
Source: Sci Rep. 2019 Jan 24;9:628. doi: 10.1038/s41598-018-36946-4 (PMC6346112; doi:10.1038/s41598-018-36946-4)
Supplement: Supplementary file 2 — Dataset 2 [file 41598_2018_36946_MOESM2_ESM.csv]

uc001api.1.2	TGGGGGTTATGGAACCAGAAAATGGGATCATGCCATCTGGGTTGTTCCTTGGCTTCCAG	TRUE
uc001api.1.6	CAGCAGGAGAAAAGCTGGTGAATCAGAAATGACTTCATTCCACTCGGTTCTCTTCTGTTCTAG	TRUE
uc001bfj.61	TTGGGGGGTGGTAACTGTAGGAGCAGCCCACAAAGCCCACTGCCCCCGCCCACGTTGCCACCCCCAACCCAG	TRUE
uc001bny.0	AGGGGGCACTGGGCAGACAGTGTGTGCAAGATAGAGTCCAGGGCCACCTTCTGGCTGAGCCACACTGAGTCCATTACCCCCAG	TRUE
uc001bqa.8	CGGGGCAGAGAGAAGCCATGTGTGTCTGTCTGTCACTGACCGTGGCTTTCCCTTTGCCTGCAG	TRUE
uc001bvb.1	GGTGGGCGGGGTCCTGCTTGGTGCTCCTGTAACTCAGCACCCCTTCTCCCACCAAAG	TRUE
uc001cbk.2	TCCAAAGGGATATATATGACTGCATGTATGTGCTGTGTATTCTCTCTTTGAACAG	TRUE
uc001dxa.16	ATGGTGGGGATGTCAGGTGTGGGTTGTGAGCACACCCACCGTGACCTTGCCCACCCCAG	TRUE
uc001epm.3	TTGGTAAAGTTGGTTTAAAGTGATGACATGTATCTTCCTTGACCATCCTTATCAG	TRUE
uc001eto.1	TCAGAAATAGGAAGGTGGAAGGGCTTCATGGATAATCTCCTTTTCCTCCACTATCTTGTTTCTACAG	TRUE
uc001fpr.2	TGGGGAGGGTGTGAGAGAGGTGCCCAAAGGCCCCTAAAAGGTGAGCCTCTCCTCTCTCCCCACAG	TRUE
uc001fxk.4	GTAAGTCTGGGGAGATGGGGGGAGCTCTGCTGAGGGTGCACAAGGCCCTGGCTCTACACACATCCCTGTCTTACAG	TRUE
uc001gxo.1	AGGTAGAAGGAGAGAAAAGGAGGCTAGGAGTCAGCTGCTCACCCATTTCCTCCCCCTGCCAG	TRUE
uc001jvb.0	AGGGCAGGAAGGTGGGTCTTCTTGTGACTGAAGGTCCCCCGGATCTGCCCCTCCAG	TRUE
uc001kuo.1	AAGATAGGCTGGGCTGTGTTTCTTGGTTTGGGAAGATTCCAGTCCCCTAGAAATTGGTCCAATCTACCTCAG	TRUE
uc001kwy.1	TCTGGATGGGGCGGGAGGCTCACTGGTTTCATGTGGCGCTCATGTGCTGACTGCTCTCCCTCCAG	TRUE
uc001lue.1	TGGGCAGCTGGGTGGGCCTGAGCTAGGGCAGCAGGGCCTGGCTCACGCCGCTGCCTCAG	TRUE
uc001neq.2	TACTGAGTTGCAGTAGGGTATCAGCTTCTGATGCTAATGTGTCTGATTCCTGCTGTCTGCTTCTCAG	TRUE
uc001nkm.0	AGCAGGGCTGGAATGGTCAAGGTTCCTGGGATGTCACAGGATGCTGCTGACATGACCTTGCCCCTCCCTCCCTCCAG	TRUE
uc001nvf.1	GTAGGAAGCATGGACAGAGTAAGAACTTGTGTGTGGAGAGAATACTGCTTCCATGTTCCTAATACCTGTT	TRUE
uc001obh.2	GAGGGGTAGGGGCCACAGAGCAGGGCACCCGGCCATCCCATCTGTGACCCCACCTCTAG	TRUE
uc001ojn.1	AGGGAGGGGTGGCAGGGATTCCCGCCTGTTACAGAGACTCCCCCACACCTTTCTCCCAACAG	TRUE
uc001okc.13	TCTGGCCTCTGCAGCCACACGGCAGAAGTGACAGCTGTGGGCTCTGGTGGCTGCAG	TRUE
uc001okr.2	TGCATGGGACAGGAGAGCTTGTTGCAGAGATGTGATGCTAGGCTGAGGTGTCTTATCCCATGCAG	TRUE
uc001ont.5	CACTGGGGATGCTGCAGAGACCAGACAGACTCATGGGGTCATGGACTTCTGCTTCTTCTCCAG	TRUE
uc001orw.0	TCTGGGGCTGAGGCTGGCTGAGGCCCCTCCCCACCCACACCCAGCCTCCTCTCCAG	TRUE
uc001pyp.0	TCAGGGAGAAAGAAGGGTTATTAACATTAAAAGAACTTGCAGTAATTCCTTTTTCTCTTCCTCAG	TRUE
uc001qnt.0	ATGCGGGGCGGGGCCTGGGGTTGCCGCCCGAGGCTCACCGGCCCGCGTCCCCGCAG	TRUE
uc001qnt.2	CTGTGGGGTGGGGGTGCAGGCGCTTCTCCTTTAGCTGTGCCGCACTTCTCCCTACAG	TRUE
uc001spv.2	TGCTGCAGGCTCATACCATCCTAACTCTGTAAGCGACTTTTGGTGATAGGAGTCTGTGATTGTAG	TRUE
uc001tsa.19	CTGGCCAGGAACTTTTGGGATGGGGACACCACCTCTCAGCCCTCCCTCTCTTCCTGGCCCCAG	TRUE
uc001txo.3	ATGGGTGCTGGGGACATGCTGTAAAATACCGGTTGATCCCAGTCGTGTCCTTCCACCCAG	TRUE
uc001uiz.7	AGCCAGGACTGAGCTTGGCGAGCCCCTGAAGCCCAGGGGTCTCACAGACTCTTCTCCTGCAG	TRUE
uc001uje.5	GGGCCCGGCGGGGAGGGGCTCCGGGGCCGGCGCCGGTCCTGACGCTTCTCTCCCGCAG	TRUE
uc001ujz.10	AGGGGAGGGTGGTGGGGGCTAGCAGTCCGGGCCCTGTCTCACAACCACTGCCCTGCCCAG	TRUE
uc001war.28	TAGAGGAGTGGGTTTACTGGACAGTGATCTTTTGGTCTTATTGTTTGGTTTCCTAACTCATCTAG	TRUE
uc001whc.2	AGGGAGGCTGAGGGAAGGGACTCAGGCTGCTATCGTCACTGTCCCCATCCTTCCAG	TRUE
uc001whh.2	TAAGGGGAGAGGGAATGTGGGACATGACCCATCATTTCCTCCTTCCCCAG	TRUE
uc001zbn.2	GGGCATGGCAGGGGGAGCTGCAGGGCTGTTGGAGGGGCCCCAGCGTCTGAGCCCTGTCCTCCCGCAG	TRUE
uc001zqj.2	TTGGGGGCGGGGACAGGGAGGCTGGAGGAAGCCTTGCTGCCTCTCCCTCCTCCCCCCAG	TRUE
uc001ztb.2	TATTGGGAATTGTGGGTAGCGGTGCAGTAACTAGACCTGCCTTTCCCATAG	TRUE
uc002clv.14	AGGGAGTTGGTGGTGGGCATGGTGCCCTGTGTCCAGCTGGCACCCGAGCCGGCCGCCTGCCTTCCAG	TRUE
uc002cos.37	CGGGTAGGGGGAGTCTGGGCTTCAGGCTGGGATGGGGTCTGTGGAGCTGAGGCGGCCCCCTGCCCACCAG	TRUE
uc002cow.6	CGGGTGAGGGAGCGTGTGCCAGGCAGGCCGTGAGGGTCAGCACGCCCTCCTCTCCCAG	TRUE
uc002cqk.5	TGAGGTGCCTGGGTCAGTGCTGATAGGGCAGTCAGGCCGCCACTGACCTGAGCATCCTGCAG	TRUE
uc002dcr.2	AGGGCAGAGGGAATCCCACACGGGCTGGTGGATCATGTGTGTGCATTTCTCTCCCTTCTAG	TRUE
uc002dcx.3	AGGGCAGAGGGAATCCCACACGTGCTGGTGGATCATGTGTGTGCATTTCTCTCCCTTCTAG	TRUE
uc002dev.3	AGGGCAGAGGGAATCCCACACGTGCTGGTGGATCATGTGTGTGCATTTCTCTCCCTTCTAG	TRUE
uc002dfc.3	AGGGCAGAGGGAATCCCACACGTGCTGGTGGATCATGTGTGTGCATTTCTCTCCCTTCTAG	TRUE
uc002dva.1	GTGAGCTAGGGCTGCTTGGGGGCGGAGCCGATGGCGAGCCAGGTGGGTCCTGACCCTGCTTCCCTCTGCACTCGCCCAG	TRUE
uc002dww.3	TCGTGGCCTGCAGTGGATGAGGGCAGGAGGCTCATGGCTTCTGACACTGTGGGGAACGTGCAG	TRUE
uc002dzz.8	TACCTGGGCGCAGGGATGGGAGTGGCCAGGAGTGCTGACCTCTCATCTGGCTGCCCAG	TRUE
uc002egp.17	ACTGGCAAAAGGGTTTAGAACTTGACTGCCCTATAAAGAGTTCTTCCTCTGTGCCATAG	TRUE
uc002eux.5	TGGAGGGGAGCCGAGAGTATCGAGCAGGCACTGAAGCTGCGGTCCCTCCCTCTCCTCAG	TRUE
uc002ewx.1	TTGAGGATGATGCAGTTCAGCTGTTCCCACTCACCAGGGCTGTAACTTCCTTTGCAG	TRUE
uc002fsg.2	TCGGGGGTGGAACGGGGCTGCTGGCCCAGCTAAGGCTGCCTGACCTCGGCCCCACCCCTGCAG	TRUE
uc002fwx.16	TGGGCCAGGACTAAGGGATGGGCGTGTCTTCATGTGGGGCTTCTCATCTCTGATTCCCTGACCAG	TRUE
uc002fzo.5	TGGAGGGTAGACTGTGGGTTGGCAGCTCTAGACCTTGGCCTGATATGCTGACCCCTCTGCTCCTCAG	TRUE
uc002fzz.2	TGGCAGGGGGTGGAATTGTGACACCTGGATCCTAGCCTCCTTTCTCTTTCCTCCTCCTCCAG	TRUE
uc002gjp.18	GTGGGGTGGGGAATTGAGAGGATCTGACGCTGATTTCTTCCTCTCTCTTCCCTCAACTCTCAG	TRUE
uc002hbq.2	TTGGGATAGGCGTTCAGAGAAGGTAATTTGGTCTTTGGTCATCTTCCCTGTTCCTTATTTCAG	TRUE
uc002hbu.2	TCTGGAAAGGAAGGGCAGTTCCTTAACATTAATTATTGTTCATCCTTGCTTCTTCCTTCCAG	TRUE
uc002hcs.4	TGGGTTGCAGGGTAGGTGACAGGTAGTCAGGATATTGACTCCTGCCTCTCTACTTCTGTGGCCCCAG	TRUE
uc002huk.4	TGGAGCCAGGCTGAGAAGGGGTGCCATGGAGAAGAAGGCCCTCACTCTCCCTCCTCCCCCAG	TRUE
uc002hxf.1	CAGGGAGAGAACGGCCACACTCACTAATCGTTGATTCCCTTTCCCTCCCTCACAG	TRUE
uc002ihn.2	AGGAAGATGGCGGGGAGTAGTACTTCCCCGGAGCATAGATGTGGTTGAAGCTGCACCCTGTCCCCTCTTCCAG	TRUE
uc002imz.3	TGGGAGGAAAGCACAAGGTTTTTCCTTCCCCCTTGTTAAAGCCTCTGTGTTTTGCCCTAG	TRUE
uc002ivw.2	TCGAGGGGCAGGGCCAGAGCCTCTTTCCTGATCTCAGTCTCACCGGCCTCTTCTCTCCAG	TRUE
uc002jni.10	TGTGACCTGGTGGAAGTGGAAAGACAGTCAAGTGACGCTCTCTTTCTCTTGAACTTCTTCACTGGGGCAG	TRUE
uc002jth.6	CGGGGGGGCGGGGCTCAGAGCTGCTGCTCCTCTCTGCTGACCCTCTGTGTTCCGCCCACCCAG	TRUE
uc002juj.1	AGCAGGGGCTGCTGGAAGGAGAGAGGTGGCTGGAGCCTGACCCCCCCGCCAACCCCCTCTGCAG	TRUE
uc002jzz.1	TGAGGGCCTCTGGGGAGCACCTGCTGCTGTGAACATGTGTTCCTGTCTCCACCCTGCAG	TRUE
uc002kde.1	ATGGGCGGGAATTCAGAGCCAGTCAGGGCACGCGAGTGACTACCGGCCTGTTTCTCTCCTAG	TRUE
uc002kdg.1	GTGAGCAGGGCTGGGGTACCTCCCCCAACCTAGGACACCCCACTTGCCCTGCTGACC	TRUE
uc002loy.2	TGGGCAGGGGTGACTTGGAGAGAGTGACTTGCGGGGGACACCCTCTCACCCGGCCCCTCGTGCCCCAG	TRUE
uc002lpp.2	GTGAGTATGAGGCGGGCTGTCCCTGGCTCTCCCCAGGCTGCCCTGCGGCCGGCCCTGACCCCCTGTCTTGCAG	TRUE
uc002lrj.25	AGTGCCCGCGGCCGCTCAGGCCTGCAGTCTCCGCTGAGCTCCCGCCACGCACGCAG	TRUE
uc002lrp.2	CTGGGCCGGGCTGGGCTGGGGGCGCCGCAAGCTGGGGCTCCCAGCTGACGGACCGCTCTCCTTGCAG	TRUE
uc002lvg.5	ATCAGGGACTTGGGCGTGGGGGGCGGCCAAAGGCACCCAAGAGGCGGCTCTGCCACCCGGCCGTGTCCCTGCAG	TRUE
uc002lvy.2	CAGGAGCCACGGGACGCCCCAGCAGGGTATATGCAACAGACAGATTGTCACACCAGCTCGCTGTCCTGTGTCTCCCAG	TRUE
uc002mcx.7	AGGGTGCATGGTGTCGTTGTGGCCGAGCCAGGCTACCAAGTGACCTCTGACCCCGCTGTGCACCCACAG	TRUE
uc002mfn.13	GTGGAGCTGGACCAGGAGAGGAGTAACCAAGACTCACTCCCTCCTGCCCACCCCCCAG	TRUE
uc002mgo.12	TAGGGAATGGGGAAAGGGGAGCGAGCCAGAGAAAACTGACGCCCCTCTTCCCTGCTTCCTTCCTCCAG	TRUE
uc002mki.6	GTGGGGAGGGCGGTTTCAGCATGACTAGAATTCTGAACCCTGCATCGTCCCCCAG	TRUE
uc002muf.2	AGGGGAAGGAGGGCTGGCTGAGTCCAAGGCCTGACTTCGGCGCTCTTCCCCCAG	TRUE
uc002mvs.2.4	AAGGGAAGGAGGCTGGGGACCCCTGGGCCATTGCATGGACTTCCCACCTTCCCTCCTGAAG	TRUE
uc002mvw.6	TGGGGAGAGGAGGGGACCAGGGCTGTGAATTACCTTCCCTTCCCCACCCTCTCCTGCAG	TRUE
uc002mwj.8	GTTGGGGTGTCGTGGTCACGCTGGGAACTCGTGGCCACTGGTACCCCCCACAG	TRUE
uc002mxv.2	AGGGGGTCGGGCCGGACGGGGCCTGACGGTCTCCTCTCCGTCTCCATCCCCAG	TRUE
uc002mye.2	TATGGGACCAAGGAGAGGGCGTACCTACAAGGGTTGACGTTCCTCTTCCTGCCCCAG	TRUE
uc002ndi.2	TCTGCAGTGGATGGGAGAGGACACGGCTGGTGGGGATCGGGCTCAGCTGGGCCTTTCTGTCTCTGCAG	TRUE
uc002nhg.3	CCAGGGTGGGATGAGGCTTGGGAAAAATAGAAGCAGCCCTCTTGGCCTCACCCTCTCTAG	TRUE
uc002nkk.2	TGGGGGTGACGGGCAGGCATGGGGGCTGGAGTGGCTGACCCTGCCTCCCCGTGTCTGCCTGTGTCTCCAG	TRUE
uc002nxk.1	TGTGGGGCAGCATTGGGAGTGTGAACCCCCATCCAGGTTCTCACCTCTCAAACTTCCTCAG	TRUE
uc002nyr.2	AGGGGACGGGATGGAGGAACAGAGAAAGCTAAGGGTAGCCTCTGCCCTCCTACTCCCCAG	TRUE
uc002oam.6	ATGGGAGAAGGGGCAGGGAGCCTGGAGTCAGGCAGATGCTAGGGTCCCCCTCAGGTCCCTTCCTCCTCTTCTCCCTAG	TRUE
uc002ojz.2	GTGAGCACCGTGCTGGGTGGCAGGGAGGCCAGGGGCCCACCTAGTGCCACCTTTCCGTGACTCCTGCTGTCTCCCTGCAG	TRUE
uc002ola.6	CTGGAACATGGCAGAGGGCATACTAGGGGTTAACCTCCTGCCCTTTCTCATGTCCCCCCAG	TRUE
uc002olt.1	TTGGGGACTCTGAGGACCTCTGGGTCTTGGTGTTTCACTGTCCTCACTGTCTTCCCAG	TRUE
uc002owt.2	TGGTGGGGTGGAGGAGGAGAGAAGCTGGAGGCCTCAATCCATCCCCATCCCCTCAG	TRUE
uc002oxj.4	TGTGGGACCTGGGGTGCAAGTGCAAGAGCAACAGCCACTCACCCCAAACCCCAAG	TRUE
uc002ozy.0	ATTTGCTGGGGCTGAGTCGGGGGCGCGCGGGCCCTGACCTCTGCCCTCTGACCTCTCCCCTAGCAG	TRUE
uc002pcg.11	TTTGGAAGGGAGGAGGCAGAGACTCTGCCCCTGACCTCTGCTCCTTGTTTCCTTCCAG	TRUE
uc002pem.9	TGGGCTGTGGCAGCAGGTGGAGGCAGACAGTCACCCTGAACCCCTGTCTCTCCCTTCTGCCCACCCTCAG	TRUE
uc002pkp.4	CGGCGGTGCTAGGGGGTGAGAGGTAACATCTTCCACCCCTTACACCTGCCCTAG	TRUE
uc002qlt.9	AGGGGCCTAGGCTTGAGCAGAGGGAGACTGGGTCTGGGCCCCCTGTGACGCCGCTGCCTCCCCTGGCCCCACAG	TRUE
uc002rji.2	TACCCGGAGGCTGGATGATGCTTGGGGGAAAGTGTGAACAACTCAGCTAAGCTCCCTGCCTCCTGTAG	TRUE
uc002saj.2	TGGGGAAATGAAGTGAGAACAACTGAAATAGGAGAATAGATCAGTTATTCTGCTTCTAATTTCACAG	TRUE
uc002thw.2	TGGTAAGAGTAAATGTGTAACCAGTTGCAGTTATTTTGTGCCTTGGACATCTGCTCTTCCAG	TRUE
uc002vit.2	TTTGGGACCAGCAGATGAGGGCTGTGAGAGAGCTCTGACTTAGTGCCCTACATCTGCCTTCCCTCTAG	TRUE
uc002vzy.2	CAGCCAGGGCTGAGGCCAGTGCTGGAAGCCTTGTGGAGCTTGTGCTGACCTCAGCTCTGTTCCCCCAG	TRUE
uc002xqy.2	GTGGGGTGCTGGGAGCCAGACATGGCAAGCTTGTCTTACCCTCCCTCCACTTCCAG	TRUE
uc002xro.3	CAGGGCGGAGGCAGGGCAGGGCCGGACCAGACCTGATGGTGCCTGTCCCCCGCCCTGCAG	TRUE
uc003afq.9	GGGAAGGGGAGATTGCTATGACTGATGCTCATCAGCTTGGCACTTTCCTTTGTCCAG	TRUE
uc003ahl.2	TTGGGGAGCTCAGACAGGGCAAATAGGTGGGTCTTTGATAAGGAATACCTTTGCCTCTGGCTCACCCTCTAG	TRUE
uc003bbo.2	TCTGGGTAAGGGAGCAGGGCCAGCATTCTATCTCACTGCTGTTCTCTGCTCTCCCCGCAG	TRUE
uc003bdd.4	CAGGACGAGTGTCAACAAGGACCTCCAAAGTCACTGTTGTACTCTTGCTCCTACAG	TRUE
uc003bmk.3	TTGTGGGAACAGAGGGGTGGGTACATATCTGAAGGTGCATCTGAACTCTTGGCTCCCACAG	TRUE
uc003buw.19	TGGAGTTTGGGAAAGATTGGCAGCCCAAGGTTTAAACCATTCTTCCTCTTTGCTCCAG	TRUE
uc003cqp.17	TGGGGTGGAGTAGGGCAGGAAACTGGCTGGAAGGTCCCCCTCACTGCCATCCTCCTTCCCCCAG	TRUE
uc003cum.7	GGAGATGGTGAGGGCAGGGAGTGTGCTGAGTCATGCCTTGCCCTCTCCCTCTAG	TRUE
uc003dbw.10	GTAAGTGTGGAGGGAGAGTTGGGGGAGGACGGGGGTGGAGCTGATCTGCTCCCAGGGTCTCATCCATCTCTTCTCCATGCAG	TRUE
uc003dej.63	TGTGGGCAGAGCAGAGCCTGCATTGGCCATCTCCATCTGGCCCAGGCCAACAGGCCTTGCTCTGCTCACAG	TRUE
uc003gel.2	GTGGGGGACGTTTGCCGGTCACTGCTGCTGGCGCCCTGACTGTTGCCGTCCTCCAG	TRUE
uc003lam.6	GGGGACCGGGGCGGGGACACATGGTCCTCTAACATGACCATACACTCATCTCTGCTCCCCACAG	TRUE
uc003lcf.18	GTTGGGAAATGGTAGTGAAGGAAAGCTTGAGTGTAGCCTTCACCTCTATTCTTCCCTGGTAG	TRUE
uc003lud.3	TCGGGCGCAAGAGCACTGCAGTTCTGTTGGGTGACAGCAGTGTTTGTTTTGCCCACAG	TRUE
uc003mhh.2	AGGGGAGGGGACAGGGCATGGGAGTGCGGTGCTCTCACCTTTGACTTGAACTCATTCCCCAG	TRUE
uc003mik.1	TCAGGAGGTAGAGCAGGCAGCTGCCCAGGTCTCACACCTGCCCTCTCTGCCCTCTCT	TRUE
uc003mim.8	TGGGGAGGACAGCCATGACAGGAAGTGGAACTCACCCGCTTCGCTGCCCTTCCCAG	TRUE
uc003mtz.4	TCGCCTGCACATAGGCCAGGAGGACAGTGTGTGTCATGACTGAAACTCTCCTTTGTCTCTGTGTGTGGCAG	TRUE
uc003orw.1	TCGGGGAGATGAGAGACGTGTTGGCTAACCAGCTGCAGATATTCACCTCACATCTCTTGCTCTCCCCCAG	TRUE
uc003pvv.2	CTGGGAGGAATGGAAGCGAACAGGAGAAAGCCACACTGAGCCTTTATCTCCATTTCTTCCCAG	TRUE
uc003skn.2	CGGGCGGAGTGGGGGCACAGGCGGAGTGGGGGCACAGGCGTAGCGGGGACAGGGTCTGTACCCTCACCTCACCCAG	TRUE
uc003slx.1	TGGGGCGGACAGCGCATACCTGCCTAGCCTTACAGTGTGGGTATGTGCCAACGGCCCTCTCTCACTCAG	TRUE
uc003tyk.11	TATGGAAGATCGGGGCAGTGGGAGCTCTCTAGCGGCTGCTGACGGCTCTGTCTCCCTAG	TRUE
uc003upz.5	CCAGGGGAGGAGGTGAGTGCAGAGGAGTGGGACACCGTGACTCACAGCTCTCTCCCCTCAG	TRUE
uc003vnz.3	TTGGGCTGCGAGGGACTTTGGGGGGCACTTCCTGGCATGGACACCAGCTCCCTCTCTGCCCAG	TRUE
uc003xat.2	CCAGGGGGACAGGGAGAGGATGTGTGATCTTGAGCCTCACTGTCCATGTCCCCCCGACACAG	TRUE
uc003yzv.2	GTAAGTGCGGACTTTGGGGGGACGGGGTCCTGGAGAGGTCCCCGCCCGCTCAGCTCTGCGCCCT	TRUE
uc003zab.4	GTGGGCTTGGGTCGGTGGGGACGGGGCGGCTGGGCGTGCCCTGCGGCCACGGCTCTGA	TRUE
uc004aub.2	ATGCAGGGGTAAGTCAGGACCACGGGAGGTGTCTGGTGCTGACCCTGGGTCCGGTTGTCCTGCAG	TRUE
uc004bft.2	AGGGAAAAAAAAAAGGATTTGTCTTGTAGCCAGGATATTGTTTTAAAGAAAATCCTTTTTGTTTTTCCAG	TRUE
uc004bvw.9	GTGTGGAGGGAATGGGGGCTATGTGTGAGGGAGCAGGGCTGGGGTCCCGGGACTAAGCTCCCCCTTTTCTCCCAG	TRUE
uc004dgu.1	AACACAGGGAAGGGGGAACTGCAGGGTTACAGCTTCCTTTTCCCTTCTCTGTGCAG	TRUE
uc004dmz.1	CACGCAGGGCCGCCAAGGCAATGGGCGGGGTACCACAGCCGAGCCTTGTCTCCCTGCAG	TRUE
uc004dyy.42	ACGGATTGGGAAAGGAGGTTGAAGAAGGAGAAAAGTTCGACTTCAGTCTTCCACTTCCTATTTCCACCCAG	TRUE
uc004flm.2	GTGCGGCTCTGTGGGTGCCCGGGCCGTATGTGGCCTGGCCGGCCCTGACGCTCTCTGAGCCCTAG	TRUE
uc004fph.2	TGGGATGTTTCTGGGTGGTTGGCCCTGGGTCTGGTCTGAACACCCTCTGCGTCCCCCAG	TRUE
uc009vxn.2	ATGGAGGGAATCGGCAGCTGAGGCCTGACCCCTGCCTGGCTGCCCTCCCTCTCAG	TRUE
uc009vxw.2	TGGGGTGGTGACAGTAGAAGGCTGAAACCAACATAGCTGAAACCTCTGCTTCTCTCACCTGGCAG	TRUE
uc009whm.3	TCTGGAGGTGGAAGGAAAGGATTGGGAGCCAGCAATACTTTCCCTCCTTTTCCAG	TRUE
uc009ybz.1	CTGGGTGCGGGCCCTCAGGCCGTGGGAGGCAGTGACGGCAGGGCCTTGGGTCTGTGCCCACAG	TRUE
uc009yqd.11	TGAGGGTGGGCTGAGTGGGCAGCTGCAGCCCTGCTCCCTCCTCCCTCCCACCAG	TRUE
uc009zbe.10	TGGAGGGGAAACTTGGATTGGGGAGAGGGCTCTGCCCTCCCTTCCTCATTCCAGGGCTCTCCTCTACCCTTAG	TRUE
uc009zno.1	TTGGGGGAATGCTGGACATGAGTTGCGCTAGGGTTCCCGGCTCACCCCAGCCTGCCTCCACAG	TRUE
uc009zpl.1	CTAGGGTGGAGTGTGGGTTGAGTCCAGAACCCGACATTGAGAGATGGACTCTCCCTACTATCTTCCCTAG	TRUE
uc010bit.1	CAGGGGAATTGGAGCTGGATTCTAGTGTGGGAGCACGCTTGTCATCTTCCTTCTTTTCCCCCAG	TRUE
uc010bto.1	CCAGGGCCACATAGTCACATAGTCACATAGTCACATGTGTCTGTGTCTGCCCAG	TRUE
uc010bvf.1	AGGGCAGAGGGAATCCCACACGGGCTGGTGGATCATGTGTGTGCATTTCTCTCCCTTCTAG	TRUE
uc010cel.1	TAGGCTGGATGGGGCTGGGCTGGGCAAGGCTGAGCAAAGCCAGCCCATTAACCCCTGTCCTCTCCTGCCCTTAG	TRUE
uc010cgn.2	TCTGGGGCCGCTGGGGACAGGCCAGGGCATGGACTGACCTGCTTCCTGTGCTCCTCCAG	TRUE
uc010cwp.5	TGAGAGGCTGAAAGGGGTCTGCGGCCCCAGCTGACCCCCGTCTTTCTCTCTAG	TRUE
uc010dgk.2	TAGGTGGGGCATGTCAGGAGGAGCTGGCGGGTGCCACAGCCTCCCTGCCTATCCCTGCCCAG	TRUE
uc010dtt.14	ACGGGGGCTGAGAGCAGAACCCCGAGCTGGACTCTGCTCCCTCCCCCCAG	TRUE
uc010eei.2	GTGGGGGGAGTGCAGTGGCAGGAGGGAGAGTGTCCATAAAACACCATCCTGACTCAGCTCTGGCTCTGCTGTCTCCCCAG	TRUE
uc010eei.27	TGGGGGTTGGGGGTGGAGCCGCGGAGGTGGGAGCTGCTGGTAACACCAACCCTCCCCCCACAG	TRUE
uc010erg.2	AAGGGAGATGGGTGTGGGGAAGGGCCCAGAGTCTGACCTGGCCCCTTGCCCACCCCCTTCTGCCCAG	TRUE
uc010fgg.2	ATGGGAAGTTGATTAAGGGAAATGAACCAGCATTCTGCCCATTGCCTGCAACTTCTTCCCCAG	TRUE
uc010gzc.1	TCCAGGGGCAGTCTGCCACCCATCCTTCCTGACTGCCTGGCCCTGTCCCCTGCAG	TRUE
uc010ncj.16	CAGGGACAGGTCCAGCTGGCTCGGCCCTCCCAAGCCCGCGGCCCCAGCAGCCGGCTCCTGTCCTCAG	TRUE
uc010ogn.1	TCTGGGAGAACAAGGGGTCCCTGAAGACCAGCAACCATCTCACTCTGGCACCCCTGCTCCCCCAG	TRUE
uc010pke.1	TAGGGAGAAGGGAGTAAACAGGAATGACCACAACCCTTTCCCGATCTCCTTTTTTCCTAG	TRUE
uc010rhl.1	CCAGGGGTGTGTGGCCCAGTGGGGTCCCCTGAGCCACTGCTCCCCTGCAG	TRUE
uc010sly.8	CTGGAGTGAGCAGTGGGCAGAGCTCCTGGTGAGCACTGCTGCTGCCTCCCTCCATAG	TRUE
uc010tlk.1	ACTGGGTGGGCAGTATATTCAGATATTGGATCTGAGCCCTGTTCTCCCTAG	TRUE
uc010tll.1	AGGCGATGTGGGGATGTAGAGACAACTTCCCAGTCTCATTTCCTCATCCTGCCAG	TRUE
uc010utu.5	AGAGGAACATGGGCTCAGGACAGCGGGTGTCAGCTTGCCTGACCCCCATGTCGCCTCTGTAG	TRUE
uc010uzr.1	AGGGCAGAGGGAATCCCACACGGGCTGGTGGATCATGTGTGTGCATTTCTCTCCCTTCTAG	TRUE
uc010vad.1	TGAGAAGGCACAGCTTGCACGTGACCTCCTGGGCCTGGCGGCTGTGTCTTCACAG	TRUE
uc010vag.1	AGGGCAGAGGGAATCCCACACGGGCTGGTGGATCATGTGTGTGCATTTCTCTCCCTTCTAG	TRUE
uc010vai.1	AGGGCAGAGGGAATCCCACACGTGCTGGTGGATCATGTGTGTGCATTTCTCTCCCTTCTAG	TRUE
uc010vpb.44	TGTGGAGACAGCGGGACACATGGCACTGGCCAGGTACCACCCTGTGTGCCCCTGCCCCGCAG	TRUE
uc010vsk.1	GTGAGTGAGCTGCCGCCCTCCCAGCCACATGCCCCGAGGTGGCCCCGGGGTGCAGCCTGCTCAGC	TRUE
uc010vtp.1	GTAAGGGAAGGGATAATCAGAGCTGGGTGGGGCCAGGGTGGTTTCCCCTGCCAGCCTGGCCTGACCAGCCTGTCCCCCACCCTCTGCAG	TRUE
uc010wsc.11	ATCGGGTGAGGGGTGTCAAAGTGCTTAGCGTGTGCTCATGTGACACTGTGCACCCAG	TRUE
uc010wsc.7	GTAGGATGATGGGGTCACGGACCAGGTCAGGGCTCACTCCCCACTGCCAGTTCCCCAAATGCTGAGTTGGCTCCTGCCCTGTCTCCTCCAG	TRUE
uc010xjm.1	CCAGAGGCCGCACAGCAGGAACCTCACATTGGATGTATCTGCTGTTGTCCCCTCAG	TRUE
uc010xqt.1	ACAGGGGTGGGCACTGGGTCCAGCTGTCAAGGGCGCTCTGGTCACTACTGTCTCCACCCCACAG	TRUE
uc010yel.9	TGGTGAGGGAGACCAGCTGGCCCACTGGGTCCTGACCCTCTGCTCTCTCCCACCCGCAG	TRUE
uc010zfg.1	TATGTCCTTTGTAAACAAATAGCAAGAGATTAATGGATGTGTTTTGCTGTTTGCATTGGACAG	TRUE
uc010zyo.2	TAATGGAAAGGTACTCACAGAAAAGTTTTCTTTTTTCCTGTGTTTCACCTTCCAG	TRUE
uc011ala.1	TTAGGGAGGCGAGATTGAGCCTTTTGTGAGGTTACAAATTAAAGCTCTGTCTGTGTCTCTAG	TRUE
uc011cbz.1	TGAGGAGACTCAGCTGAGACTTTGGCTAATGTTGGGGGGTCCCTCCTGTGTCTCCCCAG	TRUE
uc011dvp.1	TTGTGGAGTGGGGCAGGATGGTGCGTCATTTGGCCCATCTTTCCTCCTCCATTGCAG	TRUE
uc011ktd.1	TGGGGGGATAGAGGCATGGAATAGGTGCTCTGACCTCTGACCCTCTAG	TRUE
uc011lio.6	GATGAAGGGAATCACTCATGATAATAACATTTCATGAATGACTTTTCCTTCAG	TRUE
uc011lxl.59	AAAGATGGAAGGGAAAATGCTCATGATGTATGATAAGAATCACGATGGATGTACGTGTGCACTTTTCCTTCTGCCTTCAG	TRUE
uc011mbg.9	TCGGAGGCATTGGGGCTGACCTCATCTCCCTGACCATGTCTCCTATGCCCCCAAG	TRUE
uc011mep.1	CCTGGGTCAGGGTCCATCAGGAGGAGGGTGCTGGCAGGGCTGGCCTTGCCCTGAGCTCTGCTCCGCCCACAG	TRUE
uc011mzn.13	GTGAGTGGGGACTTGGGAAGGAGCTCGGGAGCCAAGGAGGCCAGACTGTGCCAATGAGCTGCCCTGACCTCAGCCCCACTGCCCCACAG	TRUE
